# Supplementary material for: Data‐independent acquisition and quantification of extracellular matrix from human lung in chronic inflammation‐associated carcinomas
Source: Proteomics. 2022 Oct 13;23(7-8):2200021. doi: 10.1002/pmic.202200021 (PMC10391693; doi:10.1002/pmic.202200021)
Supplement: Supplementary file 6 — Supporting Information [file PMIC-23-2200021-s003.xlsx]

## Sheet: Table S1
Supplementary Table 1: Patient and specimen information
Sample ID	Type	Source	Sex	Race	Age (yrs)	Histology	Stage	T/N/M Classification	Pre-surgical Chemotherapy	Pre-surgical Radiotherapy
L01	Unfixed 'Tumor' and 'Matched Normal'	MUHC	Male	Caucasian	76	Non-keratinizing LSCC	IIB	pT3/pN0/pMn/a	No	No
L02	Unfixed 'Tumor' and 'Matched Normal'	CHTN	Female	Caucasian	70	Non-keratinizing LSCC	IIIA	pT4/pN0/pMn/a	No	No
L03	Unfixed 'Tumor' and 'Matched Normal'	MUHC	Male	Caucasian	60	Non-keratinizing LSCC	IIIA	pT3/pN1/pMn/a	No	No
L04	Unfixed 'Tumor' and 'Matched Normal'	MUHC	Male	Caucasian	78	Non-keratinizing LSCC	IIB	pT2a/pN1/pMn/a	No	No
L05	Unfixed 'Tumor' and 'Matched Normal'	MUHC	Female	Caucasian	64	Keratinizing LSCC	IB	pT2a/pN0/pMn/a	No	No
L06	Unfixed 'Tumor' and 'Matched Normal'	MUHC	Female	Caucasian	69	Keratinizing LSCC	IA3	pT1c/pN0/pMn/a	No	No
L07	Unfixed 'Tumor' and 'Matched Normal'	MUHC	Female	Caucasian	64	Keratinizing LSCC	IIB	pT3/pN0/pMn/a	No	No
L08	Unfixed 'Tumor' and 'Matched Normal'	MUHC	Female	Caucasian	77	Non-keratinizing LSCC	IA2	pT1b/pN0/pMn/a	No	No
L09	Unfixed 'Tumor' and 'Matched Normal'	MUHC	Male	Caucasian	57	Keratinizing LSCC	IIB	pT2b/pN1/pMn/a	No	No
L10	Unfixed 'Tumor' and 'Matched Normal'	MUHC	Male	Caucasian	66	Combined small cell carcinoma and non-keratinizing LSCC	IIIA	pT2a/pN2/pMn/a	No	No
Sample ID	Type	Source	Sex	Race	Age (yrs)	Histology	Stage	T/N/M Classification	Pre-surgical Chemotherapy	Pre-surgical Radiotherapy
NL_308	FFPE 'Matched Normal'	CHTN	Female	Caucasian	57	Normal lung adjacent to LSCC	IB	pT2/pN0/pMn/a	No	No
NL_314	FFPE 'Matched Normal'	CHTN	Female	African American	63	Normal lung adjacent to LSCC	IIIA	pT3/pN2/pMn/a	No	No
NL_360	FFPE 'Matched Normal'	CHTN	Male	Caucasian	62	Normal lung adjacent to Lung Adenocarcinoma	IA	pT1/pN0/pMn/a	No	No
NL_361	FFPE 'Matched Normal'	CHTN	Female	Caucasian	72	Normal lung adjacent to carcinoid	(-)	(-)	No	No
LSCC1_NL	FFPE 'Matched Normal'	UCSF	Male	Caucasian	54	Normal lung with smoking-related changes adjacent to LSCC (LSCC1_T)	IB	pT1/pN0/pMn/a	No	No
LSCC3_NL	FFPE 'Matched Normal'	UCSF	Male	Caucasian	57	Normal lung with smoking-related changes adjacent to LSCC (LSCC3_T)	IA3	pT4/pN0/pMn/a	No	No
LSCC_742	FFPE 'Tumor'	CHTN	Female	Caucasian	68	LSCC	IIA	pT2b/pN0/pMn/a	No	No
LSCC_743	FFPE 'Tumor'	CHTN	Male	Caucasian	73	LSCC	IIIA	pT4/pN1/pMn/a	No	No
LSCC_744	FFPE 'Tumor'	CHTN	Male	Caucasian	75	LSCC	IIIA	pT3/pN1/pMn/a	No	No
LSCC1_T	FFPE 'Tumor'	UCSF	Male	Caucasian	54	LSCC	(-)	pT1/pN0/pMn/a	No	No
LSCC2_T	FFPE 'Tumor'	UCSF	Female	Caucasian	84	LSCC	(-)	pT2/pNX/pMn/a	No	No
LSCC3_T	FFPE 'Tumor'	UCSF	Male	Caucasian	57	LSCC and SCCIS at main bronchus	(-)	pT4/pN0/pMn/a	No	No
(-)	information not available
FFPE	Formalin Fixed Paraffin Embedded
LSCC	Lung Squamous Cell Carcinoma
n/a	Non applicable
NL	Normal Lung
SCCIS	Squamous Cell Carcinoma in Situ
TNM classification according to: https://www.legeforeningen.no/contentassets/201604933ce448e888a101ab969a4205/tnm-classification-of-malignant-tumours-8th-edition.pdf
pT	Pathological assessment of the primary tumour
pN	Pathological assessment of the regional lymph nodes
pM	Pathological assessment of the distant metastasis
