# Supplementary material for: Data‐independent acquisition and quantification of extracellular matrix from human lung in chronic inflammation‐associated carcinomas
Source: Proteomics. 2022 Oct 13;23(7-8):2200021. doi: 10.1002/pmic.202200021 (PMC10391693; doi:10.1002/pmic.202200021)
Supplement: Supplementary file 7 — Supporting Information [file PMIC-23-2200021-s001.xlsx]

## Sheet: Table S2
Supplementary Table S2: Isolation scheme of the DIA method.
Window	Start Mass (Da)	Stop Mass (Da)	Collision Energy Spread
1	399.5	408.2	10
2	407.2	415.8	10
3	414.8	422.7	10
4	421.7	429.7	10
5	428.7	437.3	10
6	436.3	444.8	10
7	443.8	451.7	10
8	450.7	458.7	10
9	457.7	466.7	10
10	465.7	473.4	10
11	472.4	478.3	10
12	477.3	485.4	10
13	484.4	491.2	10
14	490.2	497.7	10
15	496.7	504.3	10
16	503.3	511.2	10
17	510.2	518.2	10
18	517.2	525.3	10
19	524.3	533.3	10
20	532.3	540.3	10
21	539.3	546.8	10
22	545.8	554.5	10
23	553.5	561.8	10
24	560.8	568.3	10
25	567.3	575.7	10
26	574.7	582.3	10
27	581.3	588.8	10
28	587.8	595.8	10
29	594.8	601.8	10
30	600.8	608.9	10
31	607.9	616.9	10
32	615.9	624.8	10
33	623.8	632.2	10
34	631.2	640.8	10
35	639.8	647.9	10
36	646.9	654.8	10
37	653.8	661.5	10
38	660.5	670.3	10
39	669.3	678.8	10
40	677.8	687.8	10
41	686.8	696.9	10
42	695.9	706.9	10
43	705.9	715.9	10
44	714.9	726.2	10
45	725.2	737.4	10
46	736.4	746.6	10
47	745.6	757.5	10
48	756.5	767.9	10
49	766.9	779.5	10
50	778.5	792.9	10
51	791.9	807	10
52	806	820	15
53	819	834.2	15
54	833.2	849.4	15
55	848.4	866	15
56	865	884.4	15
57	883.4	899.9	15
58	898.9	919	15
59	918	942.1	15
60	941.1	971.6	15
61	970.6	1006	15
62	1005	1053	15
63	1052	1110.6	15
64	1109.6	1200.5	15
