# Supplementary material for: Data‐independent acquisition and quantification of extracellular matrix from human lung in chronic inflammation‐associated carcinomas
Source: Proteomics. 2022 Oct 13;23(7-8):2200021. doi: 10.1002/pmic.202200021 (PMC10391693; doi:10.1002/pmic.202200021)
Supplement: Supplementary file 8 — Supporting Information [file PMIC-23-2200021-s009.xlsx]

## Sheet: Table S3A
Supplementary Table S3A: All quantifiable protein groups in human lung squamous cell carcinoma ECM-enriched fractions
1,802 proteins groups with at least 2 unique peptides
UniProtIds	Genes	ProteinGroups	ProteinNames	ProteinDescriptions	MatrisomeDB Categories	Valid	Comparison (group1/group2)	Condition Numerator	Condition Denominator	# of Ratios	Group	AVG Group Quantity Denominator	AVG Group Quantity Numerator	AVG Log2 Ratio	Absolute AVG Log2 Ratio	% Change	Ratio	[DEPRECATED] AVG Log2 Ratio	[DEPRECATED] Absolute AVG Log2 Ratio	[DEPRECATED] % Change	[DEPRECATED] Ratio	Standard Deviation	Pvalue	Qvalue	Degrees Of Freedom	Standard Error	Organisms	GO Biological Process	GO Molecular Function	GO Cellular Component	GO Cellular Component: "Extracellular"?	Database	Protein Existence	Sequence Version	FASTAName	FASTAHeader	# Unique Total Peptides	# Unique Total EG.Id
O00468	AGRN	O00468	AGRIN_HUMAN	Agrin	ECM glycoproteins	TRUE	Tumor / Matched Normal	Tumor	Matched Normal	400	O00468	3083.37	2616.77	-0.236723	0.236723	-15.1329	0.848671	-1.10319	1.10319	-53.4513	0.465487	0	1.07116e-19	5.32684e-19	399	0.115034	Homo sapiens	retinoid metabolic process,glycosaminoglycan biosynthetic process,glycosaminoglycan catabolic process,cytoskeleton organization,signal transduction,G-protein coupled acetylcholine receptor signaling pathway,extracellular matrix organization,glycosaminoglycan metabolic process,receptor clustering,positive regulation of GTPase activity,clustering of voltage-gated sodium channels,positive regulation…	dystroglycan binding,structural constituent of cytoskeleton,calcium ion binding,protein binding,sialic acid binding,chondroitin sulfate binding,laminin binding,heparan sulfate proteoglycan binding	extracellular region,basal lamina,cytoplasm,Golgi lumen,plasma membrane,integral component of membrane,cell junction,extracellular matrix,lysosomal lumen,synapse,extracellular exosome	Yes	sp	1	5	uniprot_sprot_2015-08-28_HUMAN	>sp|O00468|AGRIN_HUMAN Agrin OS=Homo sapiens GN=AGRN PE=1 SV=5	54	64
O43681	ASNA1	O43681	ASNA_HUMAN	ATPase ASNA1		TRUE	Tumor / Matched Normal	Tumor	Matched Normal	80	O43681	221.584	365.423	0.721717	0.721717	64.9144	1.64914	0.588231	0.588231	50.3402	1.5034	0	0.0136879	0.00845804	79	0.231801	Homo sapiens	transport,inorganic anion transport,IRE1-mediated unfolded protein response,protein insertion into ER membrane	transporter activity,ATP binding,arsenite transmembrane transporter activity,ATPase activity, coupled to movement of substances,metal ion binding	nucleus,nucleolus,cytoplasm,endoplasmic reticulum membrane,extracellular exosome	Yes	sp	1	2	uniprot_sprot_2015-08-28_HUMAN	>sp|O43681|ASNA_HUMAN ATPase ASNA1 OS=Homo sapiens GN=ASNA1 PE=1 SV=2	16	24
O00410	IPO5	O00410	IPO5_HUMAN	Importin-5		TRUE	Tumor / Matched Normal	Tumor	Matched Normal	420	O00410	696.155	773.491	0.151976	0.151976	11.109	1.11109	-0.265493	0.265493	-16.8085	0.831915	0	0.000506778	0.000460101	419	0.0756675	Homo sapiens	protein import into nucleus, docking,protein import into nucleus, translocation,NLS-bearing protein import into nucleus,ribosomal protein import into nucleus,viral process,negative regulation of GTPase activity,positive regulation of protein import into nucleus,cellular response to amino acid stimulus	GTPase inhibitor activity,protein binding,nuclear localization sequence binding,Ran GTPase binding,protein transporter activity,poly(A) RNA binding	nucleus,nuclear pore,nucleoplasm,nucleolus,cytoplasm,Golgi apparatus,membrane,nuclear membrane,nuclear periphery,intracellular membrane-bounded organelle		sp	1	4	uniprot_sprot_2015-08-28_HUMAN	>sp|O00410|IPO5_HUMAN Importin-5 OS=Homo sapiens GN=IPO5 PE=1 SV=4	62	120
O75165	DNAJC13	O75165	DJC13_HUMAN	DnaJ homolog subfamily C member 13		TRUE	Tumor / Matched Normal	Tumor	Matched Normal	280	O75165	579.317	792.045	0.451228	0.451228	36.7204	1.3672	0.647243	0.647243	56.6172	1.56617	0	6.28682e-07	9.30382e-07	279	0.126688	Homo sapiens	osteoblast differentiation,endosome organization,protein transport,regulation of early endosome to recycling endosome transport,regulation of early endosome to late endosome transport	protein binding	cytoplasm,lysosomal membrane,endosome membrane,membrane,early endosome membrane,intracellular membrane-bounded organelle,extracellular exosome,WASH complex	Yes	sp	1	5	uniprot_sprot_2015-08-28_HUMAN	>sp|O75165|DJC13_HUMAN DnaJ homolog subfamily C member 13 OS=Homo sapiens GN=DNAJC13 PE=1 SV=5	63	78
O94979	SEC31A	O94979	SC31A_HUMAN	Protein transport protein Sec31A		TRUE	Tumor / Matched Normal	Tumor	Matched Normal	300	O94979	1010.26	1808.75	0.840266	0.840266	79.0381	1.79038	0.308199	0.308199	23.8161	1.23816	0	0.0121236	0.00765095	299	0.121908	Homo sapiens	antigen processing and presentation of peptide antigen via MHC class I,ER to Golgi vesicle-mediated transport,protein transport,antigen processing and presentation of exogenous peptide antigen via MHC class II,IRE1-mediated unfolded protein response,COPII vesicle coating,response to calcium ion	protein binding,calcium-dependent protein binding	Golgi membrane,cytoplasm,endoplasmic reticulum,endoplasmic reticulum membrane,cytosol,ER to Golgi transport vesicle membrane,vesicle coat,COPII vesicle coat,ER to Golgi transport vesicle,intracellular membrane-bounded organelle,perinuclear region of cytoplasm,endoplasmic reticulum exit site		sp	1	3	uniprot_sprot_2015-08-28_HUMAN	>sp|O94979|SC31A_HUMAN Protein transport protein Sec31A OS=Homo sapiens GN=SEC31A PE=1 SV=3	51	78
P01008	SERPINC1	P01008	ANT3_HUMAN	Antithrombin-III	ECM regulators	TRUE	Tumor / Matched Normal	Tumor	Matched Normal	280	P01008	1035.86	1164.69	0.169111	0.169111	12.4365	1.12437	-0.0626763	0.0626763	-4.25137	0.957486	0	0.572293	0.201843	279	0.110665	Homo sapiens	acute inflammatory response to antigenic stimulus,response to nutrient,lactation,blood coagulation,negative regulation of endopeptidase activity,regulation of blood coagulation, intrinsic pathway	protease binding,serine-type endopeptidase inhibitor activity,protein binding,heparin binding	extracellular region,extracellular space,plasma membrane,extracellular exosome,blood microparticle	Yes	sp	1	1	uniprot_sprot_2015-08-28_HUMAN	>sp|P01008|ANT3_HUMAN Antithrombin-III OS=Homo sapiens GN=SERPINC1 PE=1 SV=1	31	70
P01009	SERPINA1	P01009	A1AT_HUMAN	Alpha-1-antitrypsin	ECM regulators	TRUE	Tumor / Matched Normal	Tumor	Matched Normal	340	P01009	2832.86	3451.23	0.284853	0.284853	21.8286	1.21829	0.162332	0.162332	11.9095	1.11909	0	0.150592	0.0676926	339	0.11251	Homo sapiens	platelet degranulation,ER to Golgi vesicle-mediated transport,acute-phase response,blood coagulation,negative regulation of endopeptidase activity,COPII vesicle coating	glycoprotein binding,protease binding,serine-type endopeptidase inhibitor activity,protein binding,identical protein binding	Golgi membrane,extracellular region,proteinaceous extracellular matrix,extracellular space,endoplasmic reticulum,endoplasmic reticulum lumen,Golgi apparatus,ER to Golgi transport vesicle,platelet alpha granule lumen,endoplasmic reticulum-Golgi intermediate compartment membrane,extracellular exosome	Yes	sp	1	3	uniprot_sprot_2015-08-28_HUMAN	>sp|P01009|A1AT_HUMAN Alpha-1-antitrypsin OS=Homo sapiens GN=SERPINA1 PE=1 SV=3	44	85
P01024	C3	P01024	CO3_HUMAN	Complement C3		TRUE	Tumor / Matched Normal	Tumor	Matched Normal	1420	P01024	13959.4	7150.15	-0.96519	0.96519	-48.7789	0.512211	-0.593201	0.593201	-33.7129	0.662871	0	1.35338e-27	9.1416e-27	1419	0.0533331	Homo sapiens	positive regulation of type IIa hypersensitivity,positive regulation of protein phosphorylation,positive regulation of activation of membrane attack complex,proteolysis,fatty acid metabolic process,inflammatory response,immune response,complement activation,complement activation, alternative pathway,complement activation, classical pathway,signal transduction,G-protein coupled receptor signaling …	serine-type endopeptidase activity,endopeptidase inhibitor activity,receptor binding,protein binding,C5L2 anaphylatoxin chemotactic receptor binding	extracellular region,extracellular space,plasma membrane,extracellular exosome,blood microparticle	Yes	sp	1	2	uniprot_sprot_2015-08-28_HUMAN	>sp|P01024|CO3_HUMAN Complement C3 OS=Homo sapiens GN=C3 PE=1 SV=2	130	202
P01877	IGHA2	P01877	IGHA2_HUMAN	Ig alpha-2 chain C region		TRUE	Tumor / Matched Normal	Tumor	Matched Normal	200	P01877	1657.07	1889.58	0.189432	0.189432	14.0315	1.14031	0.0889073	0.0889073	6.35643	1.06356	0	0.474468	0.173678	199	0.123759	Homo sapiens	retina homeostasis,glomerular filtration,receptor-mediated endocytosis,phagocytosis, recognition,phagocytosis, engulfment,immune response,complement activation, classical pathway,antibacterial humoral response,innate immune response,B cell receptor signaling pathway,positive regulation of B cell activation,positive regulation of respiratory burst	antigen binding,immunoglobulin receptor binding	extracellular region,extracellular space,external side of plasma membrane,extracellular exosome,monomeric IgA immunoglobulin complex,secretory IgA immunoglobulin complex,secretory dimeric IgA immunoglobulin complex,blood microparticle	Yes	sp	1	3	uniprot_sprot_2015-08-28_HUMAN	>sp|P01877|IGHA2_HUMAN Ig alpha-2 chain C region OS=Homo sapiens GN=IGHA2 PE=1 SV=3	18	41
P02533	KRT14	P02533	K1C14_HUMAN	Keratin, type I cytoskeletal 14		TRUE	Tumor / Matched Normal	Tumor	Matched Normal	1440	P02533	7793.88	456139	5.87099	5.87099	5752.53	58.5253	1.99349	1.99349	298.2	3.982	0	2.08509e-126	8.22122e-125	1439	0.07518	Homo sapiens	aging,epidermis development,response to zinc ion,response to ionizing radiation,epithelial cell differentiation,hemidesmosome assembly,hair cycle,intermediate filament bundle assembly	structural constituent of cytoskeleton,protein binding,keratin filament binding	nucleus,cytoplasm,cytosol,intermediate filament,keratin filament,extracellular exosome,cell periphery	Yes	sp	1	4	uniprot_sprot_2015-08-28_HUMAN	>sp|P02533|K1C14_HUMAN Keratin, type I cytoskeletal 14 OS=Homo sapiens GN=KRT14 PE=1 SV=4	50	89
P02751	FN1	P02751	FINC_HUMAN	Fibronectin	ECM glycoproteins	TRUE	Tumor / Matched Normal	Tumor	Matched Normal	2620	P02751	70884.1	66388.4	-0.0945318	0.0945318	-6.34238	0.936576	-0.311481	0.311481	-19.4186	0.805814	0	1.69783e-19	8.14961e-19	2619	0.0342114	Homo sapiens	angiogenesis,regulation of protein phosphorylation,platelet degranulation,acute-phase response,cell-substrate junction assembly,cell adhesion,calcium-independent cell-matrix adhesion,positive regulation of cell proliferation,regulation of cell shape,response to wounding,positive regulation of gene expression,positive regulation of peptidase activity,peptide cross-linking,extracellular matrix disa…	protease binding,integrin binding,protein binding,collagen binding,heparin binding,peptidase activator activity	extracellular region,fibrinogen complex,basal lamina,extracellular space,endoplasmic reticulum-Golgi intermediate compartment,apical plasma membrane,extracellular matrix,platelet alpha granule lumen,extracellular exosome,blood microparticle	Yes	sp	1	4	uniprot_sprot_2015-08-28_HUMAN	>sp|P02751|FINC_HUMAN Fibronectin OS=Homo sapiens GN=FN1 PE=1 SV=4	126	209
P04083	ANXA1	P04083	ANXA1_HUMAN	Annexin A1	ECM-affiliated proteins	TRUE	Tumor / Matched Normal	Tumor	Matched Normal	780	P04083	2120.75	8600.65	2.01987	2.01987	305.547	4.05547	0.403008	0.403008	32.2262	1.32226	0	3.44559e-07	5.2686e-07	779	0.0783292	Homo sapiens	DNA strand renaturation,neutrophil homeostasis,adaptive immune response,monocyte chemotaxis,regulation of leukocyte migration,phagocytosis,inflammatory response,signal transduction,cell surface receptor signaling pathway,G-protein coupled receptor signaling pathway, coupled to cyclic nucleotide second messenger,regulation of cell shape,response to X-ray,myoblast migration involved in skeletal mus…	single-stranded DNA binding,single-stranded RNA binding,helicase activity,receptor binding,structural molecule activity,calcium ion binding,protein binding,phospholipid binding,calcium-dependent phospholipid binding,phospholipase A2 inhibitor activity,protein binding, bridging,double-stranded DNA-dependent ATPase activity,annealing helicase activity,protein homodimerization activity,calcium-depen…	cornified envelope,phagocytic cup,extracellular region,extracellular space,nucleus,nucleoplasm,cytoplasm,endosome,plasma membrane,cell-cell adherens junction,focal adhesion,cell surface,basolateral plasma membrane,apical plasma membrane,lateral plasma membrane,extrinsic component of membrane,cytoplasmic vesicle membrane,extrinsic component of external side of plasma membrane,extrinsic component o…	Yes	sp	1	2	uniprot_sprot_2015-08-28_HUMAN	>sp|P04083|ANXA1_HUMAN Annexin A1 OS=Homo sapiens GN=ANXA1 PE=1 SV=2	38	69
P04217	A1BG	P04217	A1BG_HUMAN	Alpha-1B-glycoprotein		TRUE	Tumor / Matched Normal	Tumor	Matched Normal	60	P04217	75.3084	77.9074	0.0489507	0.0489507	3.45122	1.03451	-0.059929	0.059929	-4.06887	0.959311	0	0.789725	0.25656	59	0.221843	Homo sapiens	platelet degranulation,biological_process	molecular_function	extracellular region,extracellular space,platelet alpha granule lumen,extracellular exosome,blood microparticle	Yes	sp	1	4	uniprot_sprot_2015-08-28_HUMAN	>sp|P04217|A1BG_HUMAN Alpha-1B-glycoprotein OS=Homo sapiens GN=A1BG PE=1 SV=4	21	40
P04406	GAPDH	P04406	G3P_HUMAN	Glyceraldehyde-3-phosphate dehydrogenase		TRUE	Tumor / Matched Normal	Tumor	Matched Normal	700	P04406	3440.96	7166.9	1.05854	1.05854	108.282	2.08282	0.710475	0.710475	63.6343	1.63634	0	6.83992e-22	3.81377e-21	699	0.0713766	Homo sapiens	microtubule cytoskeleton organization,gluconeogenesis,regulation of macroautophagy,negative regulation of translation,peptidyl-cysteine S-trans-nitrosylation,protein stabilization,neuron apoptotic process,canonical glycolysis,cellular response to interferon-gamma	glyceraldehyde-3-phosphate dehydrogenase (NAD+) (phosphorylating) activity,protein binding,microtubule binding,peptidyl-cysteine S-nitrosylase activity,NADP binding,NAD binding	nucleus,cytoplasm,lipid particle,cytosol,plasma membrane,microtubule cytoskeleton,membrane,intracellular ribonucleoprotein complex,extracellular matrix,nuclear membrane,vesicle,intracellular membrane-bounded organelle,perinuclear region of cytoplasm,extracellular exosome,GAIT complex	Yes	sp	1	3	uniprot_sprot_2015-08-28_HUMAN	>sp|P04406|G3P_HUMAN Glyceraldehyde-3-phosphate dehydrogenase OS=Homo sapiens GN=GAPDH PE=1 SV=3	51	166
P05141	SLC25A5	P05141	ADT2_HUMAN	ADP/ATP translocase 2		TRUE	Tumor / Matched Normal	Tumor	Matched Normal	500	P05141	3913.13	13390.7	1.77483	1.77483	242.199	3.42199	0.719928	0.719928	64.71	1.6471	0	1.5612e-11	3.93507e-11	499	0.1042	Homo sapiens	transport,chromosome segregation,positive regulation of cell proliferation,adenine transport,viral process,regulation of insulin secretion,transmembrane transport,negative regulation of mitochondrial outer membrane permeabilization involved in apoptotic signaling pathway	protein binding,adenine transmembrane transporter activity,ubiquitin protein ligase binding,poly(A) RNA binding	nucleus,mitochondrion,mitochondrial inner membrane,integral component of plasma membrane,membrane,extracellular matrix,mitochondrial nucleoid,myelin sheath,extracellular exosome,MMXD complex	Yes	sp	1	7	uniprot_sprot_2015-08-28_HUMAN	>sp|P05141|ADT2_HUMAN ADP/ATP translocase 2 OS=Homo sapiens GN=SLC25A5 PE=1 SV=7	31	51
P05388	RPLP0	P05388	RLA0_HUMAN	60S acidic ribosomal protein P0		TRUE	Tumor / Matched Normal	Tumor	Matched Normal	220	P05388	555.504	1143	1.04096	1.04096	105.759	2.05759	0.921081	0.921081	89.3534	1.89353	0	3.73671e-16	1.49468e-15	219	0.104238	Homo sapiens	nuclear-transcribed mRNA catabolic process, nonsense-mediated decay,cytoplasmic translation,rRNA processing,translation,translational initiation,SRP-dependent cotranslational protein targeting to membrane,lactation,response to selenium ion,viral transcription,cellular response to cAMP,cellular response to interleukin-4,cellular response to Thyroid stimulating hormone,cellular response to phorbol …	structural constituent of ribosome,protein binding,peptide binding,poly(A) RNA binding,large ribosomal subunit rRNA binding	nucleus,cytoplasm,cytosol,focal adhesion,membrane,cytosolic large ribosomal subunit,dendrite,intracellular ribonucleoprotein complex,preribosome, large subunit precursor,cytoplasmic ribonucleoprotein granule,extracellular exosome	Yes	sp	1	1	uniprot_sprot_2015-08-28_HUMAN	>sp|P05388|RLA0_HUMAN 60S acidic ribosomal protein P0 OS=Homo sapiens GN=RPLP0 PE=1 SV=1	26	48
P06733	ENO1	P06733	ENOA_HUMAN	Alpha-enolase		TRUE	Tumor / Matched Normal	Tumor	Matched Normal	360	P06733	958.724	1689.22	0.817173	0.817173	76.1951	1.76195	0.757514	0.757514	69.0575	1.69057	0	1.07423e-12	3.0724e-12	359	0.102431	Homo sapiens	gluconeogenesis,transcription, DNA-templated,response to virus,negative regulation of cell growth,negative regulation of transcription, DNA-templated,canonical glycolysis,cell-cell adhesion	magnesium ion binding,DNA binding,phosphopyruvate hydratase activity,protein binding,poly(A) RNA binding,GTPase binding,cadherin binding involved in cell-cell adhesion	phosphopyruvate hydratase complex,extracellular space,nucleus,cytoplasm,cytosol,plasma membrane,cell-cell adherens junction,membrane,M band,extracellular exosome	Yes	sp	1	2	uniprot_sprot_2015-08-28_HUMAN	>sp|P06733|ENOA_HUMAN Alpha-enolase OS=Homo sapiens GN=ENO1 PE=1 SV=2	53	114
P07737	PFN1	P07737	PROF1_HUMAN	Profilin-1		TRUE	Tumor / Matched Normal	Tumor	Matched Normal	300	P07737	1793.09	2795	0.640399	0.640399	55.8761	1.55876	0.813157	0.813157	75.7052	1.75705	0	4.9073e-10	1.04993e-09	299	0.126161	Homo sapiens	neural tube closure,positive regulation of epithelial cell migration,actin cytoskeleton organization,negative regulation of actin filament polymerization,positive regulation of actin filament polymerization,negative regulation of actin filament bundle assembly,positive regulation of actin filament bundle assembly,positive regulation of ATPase activity,positive regulation of transcription from RNA…	adenyl-nucleotide exchange factor activity,actin binding,actin monomer binding,receptor binding,protein binding,phosphatidylinositol-4,5-bisphosphate binding,Rho GTPase binding,poly(A) RNA binding,proline-rich region binding,cadherin binding involved in cell-cell adhesion	nucleus,cytoplasm,cytosol,cytoskeleton,cell-cell adherens junction,focal adhesion,cell cortex,membrane,neuron projection,synapse,extracellular exosome,blood microparticle	Yes	sp	1	2	uniprot_sprot_2015-08-28_HUMAN	>sp|P07737|PROF1_HUMAN Profilin-1 OS=Homo sapiens GN=PFN1 PE=1 SV=2	19	37
P08123	COL1A2	P08123	CO1A2_HUMAN	Collagen alpha-2(I) chain	Collagens	TRUE	Tumor / Matched Normal	Tumor	Matched Normal	420	P08123	5995.56	8567.85	0.515038	0.515038	42.9032	1.42903	-0.101684	0.101684	-6.80553	0.931945	0	0.467717	0.171891	419	0.139728	Homo sapiens	skeletal system development,blood vessel development,transforming growth factor beta receptor signaling pathway,Rho protein signal transduction,blood coagulation,regulation of blood pressure,platelet activation,extracellular matrix organization,collagen fibril organization,collagen catabolic process,odontogenesis,skin morphogenesis,regulation of immune response,leukocyte migration,protein heterot…	extracellular matrix structural constituent,protein binding,protein binding, bridging,identical protein binding,SMAD binding,metal ion binding,platelet-derived growth factor binding	extracellular region,collagen type I trimer,extracellular space,endoplasmic reticulum lumen,extracellular matrix,extracellular exosome	Yes	sp	1	7	uniprot_sprot_2015-08-28_HUMAN	>sp|P08123|CO1A2_HUMAN Collagen alpha-2(I) chain OS=Homo sapiens GN=COL1A2 PE=1 SV=7	44	57
P09651	HNRNPA1	P09651	ROA1_HUMAN	Heterogeneous nuclear ribonucleoprotein A1		TRUE	Tumor / Matched Normal	Tumor	Matched Normal	240	P09651	347.278	1218.99	1.81152	1.81152	251.012	3.51012	1.27196	1.27196	141.489	2.41489	0	9.69084e-20	4.86304e-19	239	0.127565	Homo sapiens	mRNA splicing, via spliceosome,mRNA processing,RNA export from nucleus,fibroblast growth factor receptor signaling pathway,gene expression,viral process,negative regulation of telomere maintenance via telomerase,positive regulation of telomere maintenance via telomerase,mRNA transport,nuclear export,nuclear import	nucleotide binding,single-stranded DNA binding,RNA binding,single-stranded RNA binding,protein binding,poly(A) RNA binding,telomeric repeat-containing RNA binding,G-rich strand telomeric DNA binding	nucleus,nucleoplasm,spliceosomal complex,cytoplasm,membrane,intracellular ribonucleoprotein complex,extracellular exosome,catalytic step 2 spliceosome	Yes	sp	1	5	uniprot_sprot_2015-08-28_HUMAN	>sp|P09651|ROA1_HUMAN Heterogeneous nuclear ribonucleoprotein A1 OS=Homo sapiens GN=HNRNPA1 PE=1 SV=5	41	92
P0DMV8;P0DMV9	HSPA1A;HSPA1B	P0DMV8;P0DMV9	HS71A_HUMAN;HS71B_HUMAN	Heat shock 70 kDa protein 1A;Heat shock 70 kDa protein 1B		TRUE	Tumor / Matched Normal	Tumor	Matched Normal	720	P0DMV8;P0DMV9	2674.28	8059.29	1.5915	1.5915	201.363	3.01363	0.396479	0.396479	31.6292	1.31629	0	8.04525e-07	1.16561e-06	719	0.0795896	Homo sapiens	positive regulation of gene expression,regulation of protein ubiquitination,negative regulation of protein ubiquitination,positive regulation of interleukin-8 production,cellular response to oxidative stress,cellular response to heat,protein refolding,regulation of mRNA stability,ATP metabolic process,viral entry into host cell,protein stabilization,positive regulation of NF-kappaB transcription …	virus receptor activity,G-protein coupled receptor binding,receptor binding,protein binding,ATP binding,ATPase activity,enzyme binding,heat shock protein binding,ubiquitin protein ligase binding,ATPase activity, coupled,histone deacetylase binding,protein binding involved in protein folding,unfolded protein binding,C3HC4-type RING finger domain binding,cadherin binding involved in cell-cell adhes…	nucleoplasm,cytoplasm,mitochondrion,centriole,cytosol,cell-cell adherens junction,focal adhesion,inclusion body,perinuclear region of cytoplasm,blood microparticle,ubiquitin ligase complex;nucleoplasm,cytoplasm,centriole,cytosol,focal adhesion,inclusion body,perinuclear region of cytoplasm,blood microparticle,ubiquitin ligase complex		sp	1	1	uniprot_sprot_2015-08-28_HUMAN	>sp|P0DMV8|HS71A_HUMAN Heat shock 70 kDa protein 1A OS=Homo sapiens GN=HSPA1A PE=1 SV=1;>sp|P0DMV9|HS71B_HUMAN Heat shock 70 kDa protein 1B OS=Homo sapiens GN=HSPA1B PE=1 SV=1	60	132
P16403	HIST1H1C	P16403	H12_HUMAN	Histone H1.2		TRUE	Tumor / Matched Normal	Tumor	Matched Normal	100	P16403	992.221	3238.39	1.70654	1.70654	226.378	3.26378	0.530379	0.530379	44.4309	1.44431	0	0.0615266	0.0314761	99	0.279047	Homo sapiens	negative regulation of transcription from RNA polymerase II promoter,nucleosome assembly,nucleosome positioning,histone H3-K4 trimethylation,histone H3-K27 trimethylation	protein binding,chromatin DNA binding,poly(A) RNA binding	nucleosome,nucleus,nuclear euchromatin,transcriptionally active chromatin		sp	1	2	uniprot_sprot_2015-08-28_HUMAN	>sp|P16403|H12_HUMAN Histone H1.2 OS=Homo sapiens GN=HIST1H1C PE=1 SV=2	10	11
P10915	HAPLN1	P10915	HPLN1_HUMAN	Hyaluronan and proteoglycan link protein 1	Proteoglycans	TRUE	Tumor / Matched Normal	Tumor	Matched Normal	140	P10915	1082.88	14419.4	3.73506	3.73506	1231.58	13.3158	0.435678	0.435678	35.2546	1.35255	0	0.0450285	0.0241318	139	0.214631	Homo sapiens	skeletal system development,cell adhesion,central nervous system development,extracellular matrix organization	extracellular matrix structural constituent,hyaluronic acid binding	extracellular region,proteinaceous extracellular matrix,extracellular matrix	Yes	sp	2	2	uniprot_sprot_2015-08-28_HUMAN	>sp|P10915|HPLN1_HUMAN Hyaluronan and proteoglycan link protein 1 OS=Homo sapiens GN=HAPLN1 PE=2 SV=2	9	9
P11142	HSPA8	P11142	HSP7C_HUMAN	Heat shock cognate 71 kDa protein		TRUE	Tumor / Matched Normal	Tumor	Matched Normal	520	P11142	1524.14	4094.75	1.42578	1.42578	168.659	2.68659	0.625871	0.625871	54.3142	1.54314	0	1.88489e-11	4.68674e-11	519	0.0910594	Homo sapiens	mRNA splicing, via spliceosome,transcription, DNA-templated,protein folding,response to unfolded protein,neurotransmitter secretion,cellular response to starvation,viral process,regulation of protein stability,protein refolding,regulation of protein complex assembly,regulation of mRNA stability,negative regulation of transcription, DNA-templated,ATP metabolic process,positive regulation of mRNA s…	G-protein coupled receptor binding,phosphatidylserine binding,protein binding,ATP binding,ATPase activity,enzyme binding,MHC class II protein complex binding,heat shock protein binding,ubiquitin protein ligase binding,ATPase activity, coupled,poly(A) RNA binding,unfolded protein binding,C3HC4-type RING finger domain binding,cadherin binding involved in cell-cell adhesion	Prp19 complex,extracellular space,intracellular,nucleus,nucleoplasm,spliceosomal complex,nucleolus,lysosomal membrane,late endosome,cytosol,plasma membrane,cell-cell adherens junction,focal adhesion,membrane,intracellular ribonucleoprotein complex,extracellular matrix,melanosome,lysosomal lumen,myelin sheath,clathrin-sculpted gamma-aminobutyric acid transport vesicle membrane,extracellular exosom…	Yes	sp	1	1	uniprot_sprot_2015-08-28_HUMAN	>sp|P11142|HSP7C_HUMAN Heat shock cognate 71 kDa protein OS=Homo sapiens GN=HSPA8 PE=1 SV=1	47	112
P11172	UMPS	P11172	UMPS_HUMAN	Uridine 5'-monophosphate synthase		TRUE	Tumor / Matched Normal	Tumor	Matched Normal	180	P11172	269.04	317.748	0.240063	0.240063	18.1044	1.18104	0.614624	0.614624	53.1159	1.53116	0	0.000367856	0.000343581	179	0.168781	Homo sapiens	'de novo' pyrimidine nucleobase biosynthetic process,UMP biosynthetic process,female pregnancy,lactation,cellular response to drug,'de novo' UMP biosynthetic process,pyrimidine nucleoside biosynthetic process	orotate phosphoribosyltransferase activity,orotidine-5'-phosphate decarboxylase activity	nucleus,cytoplasm,cytosol		sp	1	1	uniprot_sprot_2015-08-28_HUMAN	>sp|P11172|UMPS_HUMAN Uridine 5'-monophosphate synthase OS=Homo sapiens GN=UMPS PE=1 SV=1	25	38
P11277	SPTB	P11277	SPTB1_HUMAN	Spectrin beta chain, erythrocytic		TRUE	Tumor / Matched Normal	Tumor	Matched Normal	620	P11277	719.871	227.468	-1.66207	1.66207	-68.4015	0.315985	-0.687915	0.687915	-37.925	0.62075	0	5.05911e-15	1.73455e-14	619	0.0856374	Homo sapiens	MAPK cascade,ER to Golgi vesicle-mediated transport,cytoskeleton organization,axon guidance,positive regulation of GTPase activity,actin filament capping	actin binding,Ras guanyl-nucleotide exchange factor activity,structural constituent of cytoskeleton,protein binding,ankyrin binding,actin filament binding	cytoplasm,cytosol,spectrin,spectrin-associated cytoskeleton,actin cytoskeleton,intrinsic component of the cytoplasmic side of the plasma membrane,protein complex		sp	1	5	uniprot_sprot_2015-08-28_HUMAN	>sp|P11277|SPTB1_HUMAN Spectrin beta chain, erythrocytic OS=Homo sapiens GN=SPTB PE=1 SV=5	70	78
P11498	PC	P11498	PYC_HUMAN	Pyruvate carboxylase, mitochondrial		TRUE	Tumor / Matched Normal	Tumor	Matched Normal	460	P11498	550.68	477.306	-0.2063	0.2063	-13.3243	0.866757	0.380231	0.380231	30.1551	1.30155	0	7.25103e-05	7.6531e-05	459	0.0948507	Homo sapiens	pyruvate metabolic process,gluconeogenesis,lipid metabolic process,biotin metabolic process,negative regulation of gene expression,viral RNA genome packaging,positive regulation by host of viral release from host cell,positive regulation by host of viral process	DNA binding,biotin carboxylase activity,pyruvate carboxylase activity,protein binding,ATP binding,biotin binding,metal ion binding	cytoplasm,mitochondrion,mitochondrial matrix,cytosol		sp	1	2	uniprot_sprot_2015-08-28_HUMAN	>sp|P11498|PYC_HUMAN Pyruvate carboxylase, mitochondrial OS=Homo sapiens GN=PC PE=1 SV=2	76	148
P12111	COL6A3	P12111	CO6A3_HUMAN	Collagen alpha-3(VI) chain	Collagens	TRUE	Tumor / Matched Normal	Tumor	Matched Normal	3800	P12111	825141	303991	-1.44061	1.44061	-63.1588	0.368412	-1.44809	1.44809	-63.3494	0.366506	0	0	0	3799	0.033399	Homo sapiens	cell adhesion,muscle organ development,negative regulation of endopeptidase activity,extracellular matrix organization,collagen catabolic process	serine-type endopeptidase inhibitor activity	extracellular region,proteinaceous extracellular matrix,collagen type VI trimer,extracellular space,endoplasmic reticulum lumen,extracellular matrix,sarcolemma,extracellular exosome,extracellular vesicle	Yes	sp	1	5	uniprot_sprot_2015-08-28_HUMAN	>sp|P12111|CO6A3_HUMAN Collagen alpha-3(VI) chain OS=Homo sapiens GN=COL6A3 PE=1 SV=5	165	233
O43707	ACTN4	O43707	ACTN4_HUMAN	Alpha-actinin-4		TRUE	Tumor / Matched Normal	Tumor	Matched Normal	1380	O43707	8441.44	5391.28	-0.646861	0.646861	-36.1332	0.638668	-0.401206	0.401206	-24.2775	0.757225	0	1.31e-15	4.82078e-15	1379	0.0495832	Homo sapiens	response to hypoxia,platelet degranulation,protein transport,vesicle transport along actin filament,positive regulation of cell migration,positive regulation of sodium:proton antiporter activity,peroxisome proliferator activated receptor signaling pathway,regulation of apoptotic process,retinoic acid receptor signaling pathway,positive regulation of pinocytosis,actin filament bundle assembly,nega…	RNA polymerase II regulatory region sequence-specific DNA binding,nucleoside binding,actin binding,integrin binding,calcium ion binding,protein binding,ligand-dependent nuclear receptor transcription coactivator activity,chromatin DNA binding,nuclear hormone receptor binding,protein homodimerization activity,retinoic acid receptor binding,ion channel binding,poly(A) RNA binding,protein N-terminus…	stress fiber,extracellular region,extracellular space,intracellular,nucleus,cytoplasm,brush border,cell-cell junction,focal adhesion,Z disc,intracellular ribonucleoprotein complex,cortical cytoskeleton,platelet alpha granule lumen,pseudopodium,neuron projection,protein complex,perinuclear region of cytoplasm,extracellular exosome,actin cytoskeleton	Yes	sp	1	2	uniprot_sprot_2015-08-28_HUMAN	>sp|O43707|ACTN4_HUMAN Alpha-actinin-4 OS=Homo sapiens GN=ACTN4 PE=1 SV=2	92	183
P12955	PEPD	P12955	PEPD_HUMAN	Xaa-Pro dipeptidase		TRUE	Tumor / Matched Normal	Tumor	Matched Normal	40	P12955	85.4488	77.8305	-0.134726	0.134726	-8.91569	0.910843	0.561137	0.561137	47.5431	1.47543	0	0.208265	0.0888428	39	0.433033	Homo sapiens	proteolysis,cellular amino acid metabolic process,collagen catabolic process	aminopeptidase activity,metallocarboxypeptidase activity,manganese ion binding,proline dipeptidase activity	extracellular exosome	Yes	sp	1	3	uniprot_sprot_2015-08-28_HUMAN	>sp|P12955|PEPD_HUMAN Xaa-Pro dipeptidase OS=Homo sapiens GN=PEPD PE=1 SV=3	27	41
P13489	RNH1	P13489	RINI_HUMAN	Ribonuclease inhibitor		TRUE	Tumor / Matched Normal	Tumor	Matched Normal	240	P13489	805.971	456.977	-0.818606	0.818606	-43.301	0.56699	-0.651969	0.651969	-36.3589	0.636411	0	2.14409e-08	3.93202e-08	239	0.112268	Homo sapiens	mRNA catabolic process,negative regulation of catalytic activity,regulation of angiogenesis	protein binding,ribonuclease inhibitor activity	nucleoplasm,cytoplasm,angiogenin-PRI complex,extracellular exosome	Yes	sp	1	2	uniprot_sprot_2015-08-28_HUMAN	>sp|P13489|RINI_HUMAN Ribonuclease inhibitor OS=Homo sapiens GN=RNH1 PE=1 SV=2	31	55
P13639	EEF2	P13639	EF2_HUMAN	Elongation factor 2		TRUE	Tumor / Matched Normal	Tumor	Matched Normal	880	P13639	1608.76	4213.92	1.38921	1.38921	161.935	2.61935	0.665593	0.665593	58.622	1.58622	0	4.00337e-23	2.2782e-22	879	0.0652826	Homo sapiens	hematopoietic progenitor cell differentiation,response to ischemia,skeletal muscle contraction,translational elongation,aging,glial cell proliferation,peptidyl-diphthamide biosynthetic process from peptidyl-histidine,response to estradiol,response to endoplasmic reticulum stress,skeletal muscle cell differentiation,response to hydrogen peroxide,response to ethanol,positive regulation of translati…	p53 binding,translation elongation factor activity,GTPase activity,protein binding,GTP binding,5S rRNA binding,protein kinase binding,ribosome binding,poly(A) RNA binding,actin filament binding,cadherin binding involved in cell-cell adhesion	nucleus,cytoplasm,cytosol,plasma membrane,cell-cell adherens junction,membrane,aggresome,intracellular ribonucleoprotein complex,extracellular matrix,polysomal ribosome,membrane raft,extracellular exosome	Yes	sp	1	4	uniprot_sprot_2015-08-28_HUMAN	>sp|P13639|EF2_HUMAN Elongation factor 2 OS=Homo sapiens GN=EEF2 PE=1 SV=4	83	182
P13645	KRT10	P13645	K1C10_HUMAN	Keratin, type I cytoskeletal 10		TRUE	Tumor / Matched Normal	Tumor	Matched Normal	1260	P13645	12119.8	11738.4	-0.046126	0.046126	-3.14664	0.968534	-0.31549	0.31549	-19.6422	0.803578	0	2.90055e-10	6.37891e-10	1259	0.0496219	Homo sapiens	keratinocyte differentiation	structural constituent of epidermis	extracellular space,nucleus,cytoplasm,intermediate filament,membrane,extracellular exosome	Yes	sp	1	6	uniprot_sprot_2015-08-28_HUMAN	>sp|P13645|K1C10_HUMAN Keratin, type I cytoskeletal 10 OS=Homo sapiens GN=KRT10 PE=1 SV=6	51	100
P14923	JUP	P14923	PLAK_HUMAN	Junction plakoglobin		TRUE	Tumor / Matched Normal	Tumor	Matched Normal	960	P14923	1001.36	18559.6	4.21214	4.21214	1753.45	18.5345	1.99643	1.99643	299.012	3.99012	0	2.89683e-108	9.99406e-107	959	0.0790245	Homo sapiens	desmosome assembly,cytoskeletal anchoring at plasma membrane,signal transduction,single organismal cell-cell adhesion,cell migration,adherens junction organization,adherens junction assembly,regulation of cell proliferation,positive regulation of protein import into nucleus,skin development,detection of mechanical stimulus,positive regulation of sequence-specific DNA binding transcription factor …	transcription coactivator activity,signal transducer activity,structural molecule activity,structural constituent of cell wall,protein binding,protein kinase binding,protein phosphatase binding,protein homodimerization activity,alpha-catenin binding,cadherin binding,cell adhesion molecule binding,cell adhesive protein binding involved in bundle of His cell-Purkinje myocyte communication,cadherin …	nucleus,cytoplasm,cytosol,cytoskeleton,intermediate filament,plasma membrane,cell-cell junction,cell-cell adherens junction,zonula adherens,fascia adherens,focal adhesion,cytoplasmic side of plasma membrane,intercalated disc,actin cytoskeleton,apicolateral plasma membrane,lateral plasma membrane,catenin complex,Z disc,desmosome,extracellular matrix,protein-DNA complex,extracellular exosome,gamma-…	Yes	sp	1	3	uniprot_sprot_2015-08-28_HUMAN	>sp|P14923|PLAK_HUMAN Junction plakoglobin OS=Homo sapiens GN=JUP PE=1 SV=3	41	66
P16152	CBR1	P16152	CBR1_HUMAN	Carbonyl reductase [NADPH] 1		TRUE	Tumor / Matched Normal	Tumor	Matched Normal	460	P16152	530.045	2579.94	2.28315	2.28315	386.739	4.86739	1.18127	1.18127	126.776	2.26776	0	1.65372e-25	1.03734e-24	459	0.106339	Homo sapiens	drug metabolic process,cyclooxygenase pathway,epithelial cell differentiation,vitamin K metabolic process,oxidation-reduction process	carbonyl reductase (NADPH) activity,oxidoreductase activity, acting on NAD(P)H, quinone or similar compound as acceptor,15-hydroxyprostaglandin dehydrogenase (NADP+) activity,prostaglandin-E2 9-reductase activity	cytosol,extracellular exosome,extracellular vesicle	Yes	sp	1	3	uniprot_sprot_2015-08-28_HUMAN	>sp|P16152|CBR1_HUMAN Carbonyl reductase [NADPH] 1 OS=Homo sapiens GN=CBR1 PE=1 SV=3	26	43
P16401	HIST1H1B	P16401	H15_HUMAN	Histone H1.5		TRUE	Tumor / Matched Normal	Tumor	Matched Normal	140	P16401	197.312	938.664	2.25013	2.25013	375.727	4.75727	0.434304	0.434304	35.1258	1.35126	0	0.0527347	0.027592	139	0.221493	Homo sapiens	negative regulation of transcription from RNA polymerase II promoter,chromatin organization,nucleosome assembly,positive regulation of cell growth,protein stabilization,positive regulation of histone H3-K9 methylation,establishment of protein localization to chromatin	chromatin DNA binding,histone deacetylase binding,poly(A) RNA binding	nucleosome,nuclear chromatin,nuclear heterochromatin,extracellular exosome	Yes	sp	1	3	uniprot_sprot_2015-08-28_HUMAN	>sp|P16401|H15_HUMAN Histone H1.5 OS=Homo sapiens GN=HIST1H1B PE=1 SV=3	13	17
P19367	HK1	P19367	HXK1_HUMAN	Hexokinase-1		TRUE	Tumor / Matched Normal	Tumor	Matched Normal	620	P19367	273.04	916.948	1.74773	1.74773	235.829	3.35829	0.741277	0.741277	67.1655	1.67166	0	4.39637e-17	1.82466e-16	619	0.0856198	Homo sapiens	cellular glucose homeostasis,glycolytic process,glucose transport,carbohydrate phosphorylation,glucose 6-phosphate metabolic process,canonical glycolysis,establishment of protein localization to mitochondrion,maintenance of protein location in mitochondrion	glucokinase activity,hexokinase activity,ATP binding,glucose binding,fructokinase activity,mannokinase activity	mitochondrion,mitochondrial outer membrane,cytosol,membrane raft,sperm principal piece		sp	1	3	uniprot_sprot_2015-08-28_HUMAN	>sp|P19367|HXK1_HUMAN Hexokinase-1 OS=Homo sapiens GN=HK1 PE=1 SV=3	46	62
P20700	LMNB1	P20700	LMNB1_HUMAN	Lamin-B1		TRUE	Tumor / Matched Normal	Tumor	Matched Normal	520	P20700	460.613	796.81	0.79068	0.79068	72.989	1.72989	0.39732	0.39732	31.7059	1.31706	0	5.01683e-05	5.39823e-05	519	0.0970707	Homo sapiens		structural molecule activity,phospholipase binding	nuclear envelope,nuclear inner membrane,lamin filament,nucleoplasm,membrane,nuclear matrix,nuclear membrane		sp	1	2	uniprot_sprot_2015-08-28_HUMAN	>sp|P20700|LMNB1_HUMAN Lamin-B1 OS=Homo sapiens GN=LMNB1 PE=1 SV=2	59	97
P22314	UBA1	P22314	UBA1_HUMAN	Ubiquitin-like modifier-activating enzyme 1		TRUE	Tumor / Matched Normal	Tumor	Matched Normal	700	P22314	1525.65	1779.86	0.222341	0.222341	16.6625	1.16662	0.276254	0.276254	21.1047	1.21105	0	5.13564e-06	6.51695e-06	699	0.0600785	Homo sapiens	cellular response to DNA damage stimulus,protein ubiquitination,modification-dependent protein catabolic process	ubiquitin activating enzyme activity,ubiquitin-protein transferase activity,protein binding,ATP binding,poly(A) RNA binding	nucleus,cytoplasm,mitochondrion,cytosol,extracellular exosome,heterochromatin,lysosomal membrane,endosome membrane,desmosome,rough endoplasmic reticulum membrane	Yes	sp	1	3	uniprot_sprot_2015-08-28_HUMAN	>sp|P22314|UBA1_HUMAN Ubiquitin-like modifier-activating enzyme 1 OS=Homo sapiens GN=UBA1 PE=1 SV=3	67	128
P23396	RPS3	P23396	RS3_HUMAN	40S ribosomal protein S3		TRUE	Tumor / Matched Normal	Tumor	Matched Normal	400	P23396	3970.85	6300.91	0.666115	0.666115	58.6794	1.58679	0.973206	0.973206	96.3199	1.9632	0	1.17898e-20	6.13962e-20	399	0.0986181	Homo sapiens	nuclear-transcribed mRNA catabolic process, nonsense-mediated decay,DNA repair,transcription, DNA-templated,regulation of transcription, DNA-templated,rRNA processing,translation,translational initiation,SRP-dependent cotranslational protein targeting to membrane,apoptotic process,cellular response to DNA damage stimulus,response to oxidative stress,chromosome segregation,mitotic nuclear division…	DNA binding,damaged DNA binding,RNA binding,mRNA binding,structural constituent of ribosome,DNA-(apurinic or apyrimidinic site) lyase activity,endodeoxyribonuclease activity,protein binding,microtubule binding,transcription factor binding,tubulin binding,enzyme binding,kinase binding,protein kinase binding,Hsp70 protein binding,SUMO binding,oxidized purine DNA binding,oxidized pyrimidine DNA bind…	nucleus,nucleoplasm,nucleolus,cytoplasm,mitochondrial inner membrane,mitochondrial matrix,cytosol,ribosome,polysome,plasma membrane,focal adhesion,membrane,cytosolic small ribosomal subunit,intracellular ribonucleoprotein complex,extracellular matrix,ruffle membrane,extracellular exosome,mitotic spindle	Yes	sp	1	2	uniprot_sprot_2015-08-28_HUMAN	>sp|P23396|RS3_HUMAN 40S ribosomal protein S3 OS=Homo sapiens GN=RPS3 PE=1 SV=2	31	52
P24821	TNC	P24821	TENA_HUMAN	Tenascin	ECM glycoproteins	TRUE	Tumor / Matched Normal	Tumor	Matched Normal	1400	P24821	1846.87	7679.56	2.05594	2.05594	315.816	4.15816	0.993038	0.993038	99.0372	1.99037	0	1.25647e-70	2.56878e-69	1399	0.0527391	Homo sapiens	osteoblast differentiation,cell adhesion,negative regulation of cell adhesion,neuromuscular junction development,positive regulation of cell proliferation,response to wounding,response to mechanical stimulus,positive regulation of gene expression,peripheral nervous system axon regeneration,extracellular matrix organization,wound healing,odontogenesis of dentin-containing tooth,response to ethanol…	syndecan binding	extracellular region,basement membrane,interstitial matrix,extracellular space,focal adhesion,membrane,extracellular matrix	Yes	sp	1	3	uniprot_sprot_2015-08-28_HUMAN	>sp|P24821|TENA_HUMAN Tenascin OS=Homo sapiens GN=TNC PE=1 SV=3	77	105
P27708	CAD	P27708	PYR1_HUMAN	CAD protein		TRUE	Tumor / Matched Normal	Tumor	Matched Normal	620	P27708	417.206	1310.45	1.65123	1.65123	214.101	3.14101	0.747885	0.747885	67.9329	1.67933	0	4.36305e-19	2.02387e-18	619	0.0809929	Homo sapiens	urea cycle,liver development,'de novo' pyrimidine nucleobase biosynthetic process,UTP biosynthetic process,arginine biosynthetic process,glutamine metabolic process,heart development,female pregnancy,lactation,response to amine,drug metabolic process,peptidyl-threonine phosphorylation,citrulline biosynthetic process,response to caffeine,animal organ regeneration,response to insulin,response to te…	aspartate carbamoyltransferase activity,carbamoyl-phosphate synthase (ammonia) activity,carbamoyl-phosphate synthase (glutamine-hydrolyzing) activity,dihydroorotase activity,protein kinase activity,ATP binding,zinc ion binding,enzyme binding,identical protein binding,aspartate binding	nucleus,nucleoplasm,cytosol,membrane,nuclear matrix,cell projection,neuronal cell body,terminal bouton,protein complex,extracellular exosome	Yes	sp	1	3	uniprot_sprot_2015-08-28_HUMAN	>sp|P27708|PYR1_HUMAN CAD protein OS=Homo sapiens GN=CAD PE=1 SV=3	100	146
P29401	TKT	P29401	TKT_HUMAN	Transketolase		TRUE	Tumor / Matched Normal	Tumor	Matched Normal	280	P29401	255.008	1112.55	2.12525	2.12525	336.28	4.3628	0.713476	0.713476	63.975	1.63975	0	2.95784e-06	3.94379e-06	279	0.149273	Homo sapiens	xylulose biosynthetic process,pentose-phosphate shunt,pentose-phosphate shunt, non-oxidative branch,regulation of growth,glyceraldehyde-3-phosphate biosynthetic process	transketolase activity,protein homodimerization activity,metal ion binding,cofactor binding	nucleus,nucleoplasm,peroxisome,cytosol,vesicle,myelin sheath,extracellular exosome	Yes	sp	1	3	uniprot_sprot_2015-08-28_HUMAN	>sp|P29401|TKT_HUMAN Transketolase OS=Homo sapiens GN=TKT PE=1 SV=3	53	103
P30740	SERPINB1	P30740	ILEU_HUMAN	Leukocyte elastase inhibitor	ECM regulators	TRUE	Tumor / Matched Normal	Tumor	Matched Normal	340	P30740	674.526	858.771	0.348399	0.348399	27.3147	1.27315	0.218145	0.218145	16.3237	1.16324	0	0.0359172	0.0198065	339	0.103418	Homo sapiens	negative regulation of endopeptidase activity	serine-type endopeptidase inhibitor activity	extracellular space,cytoplasm,membrane,extracellular exosome	Yes	sp	1	1	uniprot_sprot_2015-08-28_HUMAN	>sp|P30740|ILEU_HUMAN Leukocyte elastase inhibitor OS=Homo sapiens GN=SERPINB1 PE=1 SV=1	24	41
P35579	MYH9	P35579	MYH9_HUMAN	Myosin-9		TRUE	Tumor / Matched Normal	Tumor	Matched Normal	4260	P35579	18321.9	11179.5	-0.712714	0.712714	-38.9829	0.610171	-0.540225	0.540225	-31.2336	0.687664	0	1.11771e-69	2.20349e-68	4259	0.0300537	Homo sapiens	meiotic spindle organization,cytokinesis,angiogenesis,in utero embryonic development,establishment of T cell polarity,membrane protein ectodomain proteolysis,phagocytosis, engulfment,integrin-mediated signaling pathway,myoblast fusion,regulation of cell shape,protein transport,actin filament-based movement,platelet formation,monocyte differentiation,actomyosin structure organization,actin cytoske…	microfilament motor activity,motor activity,actin binding,protein binding,calmodulin binding,ATP binding,ATPase activity,protein domain specific binding,actin-dependent ATPase activity,protein homodimerization activity,protein anchor,ADP binding,poly(A) RNA binding,actin filament binding,cadherin binding involved in cell-cell adhesion	stress fiber,ruffle,uropod,nucleus,cytoplasm,spindle,actomyosin contractile ring,cytosol,plasma membrane,brush border,cell-cell adherens junction,actin cytoskeleton,membrane,myosin II complex,extracellular matrix,cell leading edge,neuromuscular junction,cleavage furrow,actomyosin,protein complex,extracellular exosome,myosin II filament,immunological synapse,focal adhesion,COP9 signalosome,integri…	Yes	sp	1	4	uniprot_sprot_2015-08-28_HUMAN	>sp|P35579|MYH9_HUMAN Myosin-9 OS=Homo sapiens GN=MYH9 PE=1 SV=4	240	477
P35749	MYH11	P35749	MYH11_HUMAN	Myosin-11		TRUE	Tumor / Matched Normal	Tumor	Matched Normal	2600	P35749	10568.9	3157.3	-1.74306	1.74306	-70.1266	0.298734	-1.45073	1.45073	-63.4164	0.365836	0	1.8965e-199	1.74478e-197	2599	0.0439956	Homo sapiens	muscle contraction,smooth muscle contraction,skeletal muscle myosin thick filament assembly,elastic fiber assembly,cardiac muscle fiber development	motor activity,calmodulin binding,ATP binding,structural constituent of muscle,actin filament binding	cytosol,muscle myosin complex,myosin filament,melanosome,extracellular exosome	Yes	sp	1	3	uniprot_sprot_2015-08-28_HUMAN	>sp|P35749|MYH11_HUMAN Myosin-11 OS=Homo sapiens GN=MYH11 PE=1 SV=3	149	223
P35580	MYH10	P35580	MYH10_HUMAN	Myosin-10		TRUE	Tumor / Matched Normal	Tumor	Matched Normal	3000	P35580	23027.7	5630.51	-2.03203	2.03203	-75.549	0.24451	-1.19879	1.19879	-56.436	0.43564	0	3.84527e-171	2.65323e-169	2999	0.0402224	Homo sapiens	mitotic cytokinesis,in utero embryonic development,neuron migration,plasma membrane repair,cardiac septum development,exocytosis,substrate-dependent cell migration, cell extension,nuclear migration,cell adhesion,axon guidance,adult heart development,cell proliferation,regulation of cell shape,fourth ventricle development,lateral ventricle development,third ventricle development,cerebellar Purkinj…	microfilament motor activity,actin binding,protein binding,calmodulin binding,ATP binding,actin-dependent ATPase activity,ADP binding,actin filament binding	stress fiber,nucleus,cytoplasm,mitochondrion,spindle,cytosol,plasma membrane,brush border,cell cortex,actin cytoskeleton,myosin complex,myosin II complex,lamellipodium,axon,growth cone,midbody,neuromuscular junction,cleavage furrow,actomyosin,neuronal cell body,dendritic spine,extracellular exosome,myosin II filament	Yes	sp	1	3	uniprot_sprot_2015-08-28_HUMAN	>sp|P35580|MYH10_HUMAN Myosin-10 OS=Homo sapiens GN=MYH10 PE=1 SV=3	195	324
P39060	COL18A1	P39060	COIA1_HUMAN	Collagen alpha-1(XVIII) chain	Collagens	TRUE	Tumor / Matched Normal	Tumor	Matched Normal	420	P39060	5989.54	2239.86	-1.41903	1.41903	-62.6038	0.373962	-1.26324	1.26324	-58.3393	0.416607	0	2.94462e-37	2.95532e-36	419	0.0894313	Homo sapiens	angiogenesis,endothelial cell morphogenesis,cell adhesion,visual perception,positive regulation of cell proliferation,negative regulation of cell proliferation,animal organ morphogenesis,extracellular matrix organization,positive regulation of cell migration,collagen catabolic process,response to drug,response to hydrostatic pressure,positive regulation of endothelial cell apoptotic process	structural molecule activity,metal ion binding	extracellular region,collagen trimer,basement membrane,extracellular space,endoplasmic reticulum lumen,extracellular matrix,extracellular exosome	Yes	sp	1	5	uniprot_sprot_2015-08-28_HUMAN	>sp|P39060|COIA1_HUMAN Collagen alpha-1(XVIII) chain OS=Homo sapiens GN=COL18A1 PE=1 SV=5	31	46
P40227	CCT6A	P40227	TCPZ_HUMAN	T-complex protein 1 subunit zeta		TRUE	Tumor / Matched Normal	Tumor	Matched Normal	320	P40227	527.104	961.341	0.866962	0.866962	82.3818	1.82382	0.476059	0.476059	39.0939	1.39094	0	2.56199e-06	3.45775e-06	319	0.0992366	Homo sapiens	protein folding,positive regulation of telomere maintenance via telomerase,protein stabilization,positive regulation of establishment of protein localization to telomere,positive regulation of protein localization to Cajal body,positive regulation of telomerase RNA localization to Cajal body	protein binding,ATP binding,protein binding involved in protein folding,poly(A) RNA binding,unfolded protein binding,WD40-repeat domain binding	cytoplasm,cytosol,chaperonin-containing T-complex,microtubule,extracellular matrix,extracellular exosome	Yes	sp	1	3	uniprot_sprot_2015-08-28_HUMAN	>sp|P40227|TCPZ_HUMAN T-complex protein 1 subunit zeta OS=Homo sapiens GN=CCT6A PE=1 SV=3	42	77
P51692	STAT5B	P51692	STA5B_HUMAN	Signal transducer and activator of transcription 5B		TRUE	Tumor / Matched Normal	Tumor	Matched Normal	140	P51692	562.15	332.992	-0.755467	0.755467	-40.7646	0.592354	-0.615909	0.615909	-34.7481	0.652519	0	3.22811e-06	4.28345e-06	139	0.12647	Homo sapiens	allantoin metabolic process,luteinization,natural killer cell differentiation,citrate metabolic process,2-oxoglutarate metabolic process,succinate metabolic process,oxaloacetate metabolic process,regulation of transcription from RNA polymerase II promoter,transcription from RNA polymerase II promoter,isoleucine metabolic process,valine metabolic process,creatine metabolic process,fatty acid metab…	RNA polymerase II core promoter sequence-specific DNA binding,transcriptional activator activity, RNA polymerase II core promoter proximal region sequence-specific binding,chromatin binding,transcription factor activity, sequence-specific DNA binding,protein tyrosine kinase activity,signal transducer activity,protein binding,protein phosphatase binding,glucocorticoid receptor binding,protein dime…	nucleus,nucleoplasm,cytoplasm,cytosol		sp	1	2	uniprot_sprot_2015-08-28_HUMAN	>sp|P51692|STA5B_HUMAN Signal transducer and activator of transcription 5B OS=Homo sapiens GN=STAT5B PE=1 SV=2	17	21
P46781	RPS9	P46781	RS9_HUMAN	40S ribosomal protein S9		TRUE	Tumor / Matched Normal	Tumor	Matched Normal	240	P46781	1444.23	3449.66	1.25616	1.25616	138.858	2.38858	1.16784	1.16784	124.675	2.24675	0	1.73766e-19	8.26887e-19	239	0.1181	Homo sapiens	nuclear-transcribed mRNA catabolic process, nonsense-mediated decay,rRNA processing,translation,translational initiation,SRP-dependent cotranslational protein targeting to membrane,positive regulation of cell proliferation,viral transcription,positive regulation of translational fidelity	structural constituent of ribosome,protein binding,rRNA binding,poly(A) RNA binding,translation regulator activity	nucleus,nucleoplasm,nucleolus,cytoplasm,cytosol,ribosome,focal adhesion,membrane,cytosolic small ribosomal subunit,intracellular ribonucleoprotein complex,extracellular exosome	Yes	sp	1	3	uniprot_sprot_2015-08-28_HUMAN	>sp|P46781|RS9_HUMAN 40S ribosomal protein S9 OS=Homo sapiens GN=RPS9 PE=1 SV=3	19	26
P46940	IQGAP1	P46940	IQGA1_HUMAN	Ras GTPase-activating-like protein IQGAP1		TRUE	Tumor / Matched Normal	Tumor	Matched Normal	1640	P46940	2522.25	2075.47	-0.281274	0.281274	-17.7136	0.822864	-0.331213	0.331213	-20.5132	0.794868	0	1.25724e-15	4.65768e-15	1639	0.040986	Homo sapiens	regulation of cytokine production,signal transduction,epidermal growth factor receptor signaling pathway,fibroblast growth factor receptor signaling pathway,negative regulation of GTPase activity,negative regulation of dephosphorylation,cellular response to platelet-derived growth factor stimulus,positive regulation of MAP kinase activity,positive regulation of GTPase activity,positive regulation…	GTPase inhibitor activity,GTPase activator activity,calcium ion binding,protein binding,calmodulin binding,phosphatidylinositol-3,4,5-trisphosphate binding,protein kinase binding,protein phosphatase binding,protein domain specific binding,protein complex binding,protein serine/threonine kinase activator activity,S100 protein binding,Rac GTPase binding,mitogen-activated protein kinase binding,cadh…	ruffle,nucleus,cytoplasm,cytosol,microtubule,actin filament,plasma membrane,cell-cell adherens junction,focal adhesion,lateral plasma membrane,axon,growth cone,midbody,extrinsic component of cytoplasmic side of plasma membrane,slit diaphragm,cytoplasmic ribonucleoprotein granule,neuron projection,protein complex,membrane raft,extracellular exosome,actin cytoskeleton,microtubule cytoskeleton	Yes	sp	1	1	uniprot_sprot_2015-08-28_HUMAN	>sp|P46940|IQGA1_HUMAN Ras GTPase-activating-like protein IQGAP1 OS=Homo sapiens GN=IQGAP1 PE=1 SV=1	128	200
P49368	CCT3	P49368	TCPG_HUMAN	T-complex protein 1 subunit gamma		TRUE	Tumor / Matched Normal	Tumor	Matched Normal	440	P49368	743.269	1017.01	0.452383	0.452383	36.8299	1.3683	0.28597	0.28597	21.923	1.21923	0	0.0026311	0.00198954	439	0.0944236	Homo sapiens	protein folding,binding of sperm to zona pellucida,positive regulation of telomere maintenance via telomerase,pore complex assembly,protein stabilization,toxin transport,positive regulation of protein localization to Cajal body,positive regulation of telomerase RNA localization to Cajal body	protein binding,ATP binding,protein binding involved in protein folding,poly(A) RNA binding,unfolded protein binding	zona pellucida receptor complex,cytoplasm,cytosol,chaperonin-containing T-complex,cytoskeleton,microtubule,plasma membrane,myelin sheath,cell body,extracellular exosome	Yes	sp	1	4	uniprot_sprot_2015-08-28_HUMAN	>sp|P49368|TCPG_HUMAN T-complex protein 1 subunit gamma OS=Homo sapiens GN=CCT3 PE=1 SV=4	49	102
P50454	SERPINH1	P50454	SERPH_HUMAN	Serpin H1	ECM regulators	TRUE	Tumor / Matched Normal	Tumor	Matched Normal	600	P50454	1098.31	2583.59	1.23409	1.23409	135.233	2.35233	0.634007	0.634007	55.187	1.55187	0	2.21479e-15	7.83696e-15	599	0.0777763	Homo sapiens	chondrocyte development involved in endochondral bone morphogenesis,response to unfolded protein,negative regulation of endopeptidase activity,collagen fibril organization,collagen biosynthetic process,protein maturation	serine-type endopeptidase inhibitor activity,collagen binding,poly(A) RNA binding,unfolded protein binding	endoplasmic reticulum,endoplasmic reticulum lumen,endoplasmic reticulum-Golgi intermediate compartment,membrane raft,extracellular exosome,extracellular space	Yes	sp	1	2	uniprot_sprot_2015-08-28_HUMAN	>sp|P50454|SERPH_HUMAN Serpin H1 OS=Homo sapiens GN=SERPINH1 PE=1 SV=2	33	71
P51114	FXR1	P51114	FXR1_HUMAN	Fragile X mental retardation syndrome-related protein 1		TRUE	Tumor / Matched Normal	Tumor	Matched Normal	160	P51114	672.331	938.913	0.481819	0.481819	39.6503	1.3965	0.564264	0.564264	47.8633	1.47863	0	0.00376324	0.00272861	159	0.191278	Homo sapiens	apoptotic process,muscle organ development,negative regulation of translation,cell differentiation,positive regulation of gene silencing by miRNA	G-quadruplex RNA binding,RNA binding,mRNA binding,mRNA 3'-UTR binding,protein binding,RNA strand annealing activity,protein homodimerization activity,poly(A) RNA binding,protein heterodimerization activity	nucleolus,cytoplasm,polysome,membrane,axon,ribonucleoprotein granule,costamere,dendritic spine,perinuclear region of cytoplasm		sp	1	3	uniprot_sprot_2015-08-28_HUMAN	>sp|P51114|FXR1_HUMAN Fragile X mental retardation syndrome-related protein 1 OS=Homo sapiens GN=FXR1 PE=1 SV=3	32	44
P52788	SMS	P52788	SPSY_HUMAN	Spermine synthase		TRUE	Tumor / Matched Normal	Tumor	Matched Normal	140	P52788	316.117	464.699	0.555837	0.555837	47.0022	1.47002	0.612162	0.612162	52.8548	1.52855	0	0.00101626	0.000856447	139	0.181698	Homo sapiens	methionine metabolic process,polyamine metabolic process,spermine biosynthetic process	spermine synthase activity	cytosol,extracellular exosome	Yes	sp	1	2	uniprot_sprot_2015-08-28_HUMAN	>sp|P52788|SPSY_HUMAN Spermine synthase OS=Homo sapiens GN=SMS PE=1 SV=2	28	36
P60709	ACTB	P60709	ACTB_HUMAN	Actin, cytoplasmic 1		TRUE	Tumor / Matched Normal	Tumor	Matched Normal	1420	P60709	157746	103278	-0.611066	0.611066	-34.5287	0.654713	-0.658715	0.658715	-36.6558	0.633442	0	3.30877e-31	2.68594e-30	1419	0.0553215	Homo sapiens	retina homeostasis,movement of cell or subcellular component,cytoskeleton organization,substantia nigra development,cell junction assembly,Fc-gamma receptor signaling pathway involved in phagocytosis,ATP-dependent chromatin remodeling,positive regulation of gene expression, epigenetic,vascular endothelial growth factor receptor signaling pathway,ephrin receptor signaling pathway,platelet aggregat…	structural constituent of cytoskeleton,protein binding,ATP binding,kinesin binding,Tat protein binding,identical protein binding,nitric-oxide synthase binding,RNA polymerase II core promoter proximal region sequence-specific DNA binding,RNA polymerase II distal enhancer sequence-specific DNA binding,nucleosomal DNA binding	nuclear chromatin,extracellular space,nucleoplasm,cytoplasm,cytosol,cytoskeleton,plasma membrane,focal adhesion,membrane,intracellular ribonucleoprotein complex,cortical cytoskeleton,NuA4 histone acetyltransferase complex,cytoplasmic ribonucleoprotein granule,myelin sheath,protein complex,extracellular exosome,MLL5-L complex,blood microparticle,dense body	Yes	sp	1	1	uniprot_sprot_2015-08-28_HUMAN	>sp|P60709|ACTB_HUMAN Actin, cytoplasmic 1 OS=Homo sapiens GN=ACTB PE=1 SV=1	55	160
P62424	RPL7A	P62424	RL7A_HUMAN	60S ribosomal protein L7a		TRUE	Tumor / Matched Normal	Tumor	Matched Normal	280	P62424	929.862	1327.69	0.513832	0.513832	42.7838	1.42784	0.910508	0.910508	87.9707	1.87971	0	1.43059e-13	4.33544e-13	279	0.116847	Homo sapiens	nuclear-transcribed mRNA catabolic process, nonsense-mediated decay,maturation of LSU-rRNA,rRNA processing,translation,translational initiation,SRP-dependent cotranslational protein targeting to membrane,viral transcription,cell-cell adhesion	RNA binding,structural constituent of ribosome,protein binding,poly(A) RNA binding,cadherin binding involved in cell-cell adhesion	nucleus,nucleolus,cytoplasm,cytosol,cell-cell adherens junction,focal adhesion,membrane,cytosolic large ribosomal subunit,polysomal ribosome,extracellular exosome	Yes	sp	1	2	uniprot_sprot_2015-08-28_HUMAN	>sp|P62424|RL7A_HUMAN 60S ribosomal protein L7a OS=Homo sapiens GN=RPL7A PE=1 SV=2	31	43
P62701	RPS4X	P62701	RS4X_HUMAN	40S ribosomal protein S4, X isoform		TRUE	Tumor / Matched Normal	Tumor	Matched Normal	300	P62701	664.193	1867.89	1.49173	1.49173	181.226	2.81226	0.593134	0.593134	50.852	1.50852	0	5.31894e-06	6.73407e-06	299	0.127733	Homo sapiens	nuclear-transcribed mRNA catabolic process, nonsense-mediated decay,rRNA processing,translation,translational initiation,SRP-dependent cotranslational protein targeting to membrane,multicellular organism development,positive regulation of cell proliferation,viral transcription,positive regulation of translation	structural constituent of ribosome,protein binding,rRNA binding,poly(A) RNA binding	nucleoplasm,cytosol,ribosome,polysome,focal adhesion,small ribosomal subunit,membrane,cytosolic small ribosomal subunit,intracellular ribonucleoprotein complex,extracellular matrix,cytoplasmic ribonucleoprotein granule,extracellular exosome	Yes	sp	1	2	uniprot_sprot_2015-08-28_HUMAN	>sp|P62701|RS4X_HUMAN 40S ribosomal protein S4, X isoform OS=Homo sapiens GN=RPS4X PE=1 SV=2	30	47
P62805	HIST1H4A	P62805	H4_HUMAN	Histone H4		TRUE	Tumor / Matched Normal	Tumor	Matched Normal	640	P62805	529499	776663	0.552661	0.552661	46.6789	1.46679	0.316812	0.316812	24.5575	1.24558	0	0.000657559	0.000583557	639	0.0924663	Homo sapiens	chromatin silencing at rDNA,double-strand break repair via nonhomologous end joining,nucleosome assembly,DNA replication-dependent nucleosome assembly,DNA replication-independent nucleosome assembly,DNA-templated transcription, initiation,telomere capping,gene silencing by RNA,telomere organization,CENP-A containing nucleosome assembly,cellular protein metabolic process,negative regulation of meg…	DNA binding,protein binding,protein domain specific binding,histone binding,poly(A) RNA binding,protein heterodimerization activity	nuclear chromosome,nuclear chromosome, telomeric region,nucleosome,extracellular region,nucleus,nucleoplasm,membrane,extracellular matrix,protein complex,extracellular exosome	Yes	sp	1	2	uniprot_sprot_2015-08-28_HUMAN	>sp|P62805|H4_HUMAN Histone H4 OS=Homo sapiens GN=HIST1H4A PE=1 SV=2	24	44
P63010	AP2B1	P63010	AP2B1_HUMAN	AP-2 complex subunit beta		TRUE	Tumor / Matched Normal	Tumor	Matched Normal	160	P63010	374.666	503.756	0.42712	0.42712	34.4547	1.34455	-0.324208	0.324208	-20.1263	0.798737	0	0.0526971	0.027592	159	0.165572	Homo sapiens	ventricular septum development,intracellular protein transport,microtubule-based movement,antigen processing and presentation of exogenous peptide antigen via MHC class II,aorta development,negative regulation of epidermal growth factor receptor signaling pathway,ephrin receptor signaling pathway,clathrin coat assembly,regulation of defense response to virus by virus,Wnt signaling pathway, planar…	signal sequence binding,protein binding,protein transporter activity,clathrin binding,protein complex binding,clathrin adaptor activity	trans-Golgi network,cytosol,plasma membrane,membrane,AP-2 adaptor complex,endocytic vesicle membrane,clathrin-coated endocytic vesicle membrane,endolysosome membrane,intracellular membrane-bounded organelle		sp	1	1	uniprot_sprot_2015-08-28_HUMAN	>sp|P63010|AP2B1_HUMAN AP-2 complex subunit beta OS=Homo sapiens GN=AP2B1 PE=1 SV=1	34	62
P68371	TUBB4B	P68371	TBB4B_HUMAN	Tubulin beta-4B chain		TRUE	Tumor / Matched Normal	Tumor	Matched Normal	1540	P68371	38926.4	63218.4	0.699596	0.699596	62.405	1.62405	0.320837	0.320837	24.9055	1.24905	0	2.62646e-14	8.4291e-14	1539	0.0417126	Homo sapiens	G2/M transition of mitotic cell cycle,movement of cell or subcellular component,cytoskeleton organization,microtubule-based process,natural killer cell mediated cytotoxicity	double-stranded RNA binding,GTPase activity,structural constituent of cytoskeleton,GTP binding,MHC class I protein binding,unfolded protein binding	nucleus,cytosol,cytoskeleton,microtubule,extracellular matrix,myelin sheath,extracellular exosome,extracellular vesicle	Yes	sp	1	1	uniprot_sprot_2015-08-28_HUMAN	>sp|P68371|TBB4B_HUMAN Tubulin beta-4B chain OS=Homo sapiens GN=TUBB4B PE=1 SV=1	42	123
P68431	HIST1H3A	P68431	H31_HUMAN	Histone H3.1		TRUE	Tumor / Matched Normal	Tumor	Matched Normal	280	P68431	15729.6	21720.3	0.465566	0.465566	38.0859	1.38086	0.0792445	0.0792445	5.64646	1.05646	0	0.593064	0.207591	279	0.147851	Homo sapiens	chromatin silencing at rDNA,nucleosome assembly,DNA replication-dependent nucleosome assembly,blood coagulation,gene silencing by RNA,telomere organization,cellular protein metabolic process,negative regulation of gene expression, epigenetic,positive regulation of gene expression, epigenetic,protein heterotetramerization,regulation of gene silencing,cell-cell adhesion	protein binding,nucleosomal DNA binding,histone binding,protein heterodimerization activity,cadherin binding involved in cell-cell adhesion	nuclear chromosome,nuclear chromosome, telomeric region,nucleosome,nuclear nucleosome,extracellular region,nucleus,nucleoplasm,cell-cell adherens junction,membrane,protein complex,extracellular exosome	Yes	sp	1	2	uniprot_sprot_2015-08-28_HUMAN	>sp|P68431|H31_HUMAN Histone H3.1 OS=Homo sapiens GN=HIST1H3A PE=1 SV=2	15	24
P99999	CYCS	P99999	CYC_HUMAN	Cytochrome c		TRUE	Tumor / Matched Normal	Tumor	Matched Normal	60	P99999	75.4891	223.076	1.56319	1.56319	195.508	2.95508	0.410775	0.410775	32.94	1.3294	0	0.165448	0.0733881	59	0.290049	Homo sapiens	response to reactive oxygen species,mitochondrial electron transport, ubiquinol to cytochrome c,mitochondrial electron transport, cytochrome c to oxygen,protein dephosphorylation,mitochondrion organization,activation of cysteine-type endopeptidase activity involved in apoptotic process by cytochrome c,cellular respiration,intrinsic apoptotic signaling pathway	protein binding,heme binding,electron transporter, transferring electrons from CoQH2-cytochrome c reductase complex and cytochrome c oxidase complex activity,metal ion binding,protein serine/threonine phosphatase activity	protein phosphatase type 2A complex,nucleus,mitochondrion,mitochondrial inner membrane,mitochondrial intermembrane space,cytosol,respiratory chain		sp	1	2	uniprot_sprot_2015-08-28_HUMAN	>sp|P99999|CYC_HUMAN Cytochrome c OS=Homo sapiens GN=CYCS PE=1 SV=2	13	27
Q00610	CLTC	Q00610	CLH1_HUMAN	Clathrin heavy chain 1		TRUE	Tumor / Matched Normal	Tumor	Matched Normal	2380	Q00610	6498.02	4940.2	-0.395429	0.395429	-23.9737	0.760263	-0.240295	0.240295	-15.3428	0.846572	0	7.72874e-12	2.02193e-11	2379	0.0349293	Homo sapiens	osteoblast differentiation,intracellular protein transport,receptor-mediated endocytosis,mitotic nuclear division,antigen processing and presentation of exogenous peptide antigen via MHC class II,receptor internalization,transferrin transport,retrograde transport, endosome to Golgi,Wnt signaling pathway, planar cell polarity pathway,regulation of mitotic spindle organization,negative regulation o…	double-stranded RNA binding,structural molecule activity,protein binding,protein kinase binding,clathrin light chain binding,poly(A) RNA binding	spindle,cytosol,plasma membrane,focal adhesion,membrane,clathrin coat,clathrin coat of trans-Golgi network vesicle,clathrin coat of coated pit,clathrin-coated vesicle,clathrin-coated endocytic vesicle membrane,extracellular matrix,trans-Golgi network membrane,endolysosome membrane,melanosome,intracellular membrane-bounded organelle,protein complex,extracellular exosome,clathrin complex,extracellu…	Yes	sp	1	5	uniprot_sprot_2015-08-28_HUMAN	>sp|Q00610|CLH1_HUMAN Clathrin heavy chain 1 OS=Homo sapiens GN=CLTC PE=1 SV=5	154	302
Q00765	REEP5	Q00765	REEP5_HUMAN	Receptor expression-enhancing protein 5		TRUE	Tumor / Matched Normal	Tumor	Matched Normal	60	Q00765	165.562	79.6768	-1.05514	1.05514	-51.8749	0.481251	-0.825327	0.825327	-43.5646	0.564354	0	0.0056769	0.00389741	59	0.285089	Homo sapiens	biological_process	molecular_function,protein binding	integral component of membrane,extracellular exosome,endoplasmic reticulum tubular network	Yes	sp	1	3	uniprot_sprot_2015-08-28_HUMAN	>sp|Q00765|REEP5_HUMAN Receptor expression-enhancing protein 5 OS=Homo sapiens GN=REEP5 PE=1 SV=3	9	13
Q01082	SPTBN1	Q01082	SPTB2_HUMAN	Spectrin beta chain, non-erythrocytic 1		TRUE	Tumor / Matched Normal	Tumor	Matched Normal	2680	Q01082	2324.37	457.938	-2.34362	2.34362	-80.2984	0.197016	-1.15673	1.15673	-55.1472	0.448528	0	2.10583e-159	1.16242e-157	2679	0.040118	Homo sapiens	MAPK cascade,mitotic cytokinesis,ER to Golgi vesicle-mediated transport,plasma membrane organization,cytoskeleton organization,common-partner SMAD protein phosphorylation,SMAD protein import into nucleus,axon guidance,Golgi to plasma membrane protein transport,positive regulation of GTPase activity,actin filament capping,membrane assembly,protein targeting to plasma membrane,cell-cell adhesion,po…	actin binding,Ras guanyl-nucleotide exchange factor activity,structural constituent of cytoskeleton,protein binding,calmodulin binding,phospholipid binding,ankyrin binding,protein complex binding,poly(A) RNA binding,GTPase binding,cadherin binding involved in cell-cell adhesion	nucleolus,cytoplasm,cytosol,cell-cell adherens junction,spectrin,spectrin-associated cytoskeleton,axolemma,M band,cuticular plate,protein complex,extracellular exosome	Yes	sp	1	2	uniprot_sprot_2015-08-28_HUMAN	>sp|Q01082|SPTB2_HUMAN Spectrin beta chain, non-erythrocytic 1 OS=Homo sapiens GN=SPTBN1 PE=1 SV=2	217	362
Q01518	CAP1	Q01518	CAP1_HUMAN	Adenylyl cyclase-associated protein 1		TRUE	Tumor / Matched Normal	Tumor	Matched Normal	400	Q01518	1169	1167.86	-0.0014043	0.0014043	-0.0972912	0.999027	-0.227758	0.227758	-14.6039	0.853961	0	0.00918469	0.00599285	399	0.0868923	Homo sapiens	cell morphogenesis,ameboidal-type cell migration,receptor-mediated endocytosis,establishment or maintenance of cell polarity,signal transduction,activation of adenylate cyclase activity,actin polymerization or depolymerization	actin binding,adenylate cyclase binding	plasma membrane,focal adhesion,cortical actin cytoskeleton,extracellular exosome	Yes	sp	1	5	uniprot_sprot_2015-08-28_HUMAN	>sp|Q01518|CAP1_HUMAN Adenylyl cyclase-associated protein 1 OS=Homo sapiens GN=CAP1 PE=1 SV=5	52	100
Q01995	TAGLN	Q01995	TAGL_HUMAN	Transgelin		TRUE	Tumor / Matched Normal	Tumor	Matched Normal	340	Q01995	1413.36	905.491	-0.642361	0.642361	-35.9336	0.640664	-0.372023	0.372023	-22.7302	0.772698	0	0.00103511	0.000868363	339	0.112245	Homo sapiens	muscle organ development,epithelial cell differentiation	actin binding	cytoplasm		sp	1	4	uniprot_sprot_2015-08-28_HUMAN	>sp|Q01995|TAGL_HUMAN Transgelin OS=Homo sapiens GN=TAGLN PE=1 SV=4	24	41
Q02978	SLC25A11	Q02978	M2OM_HUMAN	Mitochondrial 2-oxoglutarate/malate carrier protein		TRUE	Tumor / Matched Normal	Tumor	Matched Normal	300	Q02978	4382.78	1270.16	-1.78683	1.78683	-71.0192	0.289808	0.0415831	0.0415831	2.92426	1.02924	0	0.700133	0.23521	299	0.107685	Homo sapiens	glucose metabolic process,gluconeogenesis,transport,alpha-ketoglutarate transport	oxoglutarate:malate antiporter activity,poly(A) RNA binding	nucleus,mitochondrion,mitochondrial inner membrane,integral component of plasma membrane		sp	1	3	uniprot_sprot_2015-08-28_HUMAN	>sp|Q02978|M2OM_HUMAN Mitochondrial 2-oxoglutarate/malate carrier protein OS=Homo sapiens GN=SLC25A11 PE=1 SV=3	15	25
Q03252	LMNB2	Q03252	LMNB2_HUMAN	Lamin-B2		TRUE	Tumor / Matched Normal	Tumor	Matched Normal	560	Q03252	656.797	350.477	-0.906127	0.906127	-46.6384	0.533616	-0.320025	0.320025	-19.8944	0.801056	0	0.000300089	0.000283646	559	0.0878863	Homo sapiens	biological_process	molecular_function,structural molecule activity	nuclear inner membrane,lamin filament		sp	1	3	uniprot_sprot_2015-08-28_HUMAN	>sp|Q03252|LMNB2_HUMAN Lamin-B2 OS=Homo sapiens GN=LMNB2 PE=1 SV=3	58	81
Q05707	COL14A1	Q05707	COEA1_HUMAN	Collagen alpha-1(XIV) chain	Collagens	TRUE	Tumor / Matched Normal	Tumor	Matched Normal	1420	Q05707	11681.5	7312.67	-0.675753	0.675753	-37.3994	0.626006	-1.17306	1.17306	-55.6522	0.443478	0	1.47972e-81	3.55134e-80	1419	0.057388	Homo sapiens	single organismal cell-cell adhesion,extracellular matrix organization,collagen fibril organization	extracellular matrix structural constituent,collagen binding,protein binding, bridging,poly(A) RNA binding	extracellular region,proteinaceous extracellular matrix,collagen trimer,collagen type XIV trimer,extracellular space,endoplasmic reticulum lumen,extracellular exosome,extracellular matrix	Yes	sp	1	3	uniprot_sprot_2015-08-28_HUMAN	>sp|Q05707|COEA1_HUMAN Collagen alpha-1(XIV) chain OS=Homo sapiens GN=COL14A1 PE=1 SV=3	66	92
Q06830	PRDX1	Q06830	PRDX1_HUMAN	Peroxiredoxin-1		TRUE	Tumor / Matched Normal	Tumor	Matched Normal	480	Q06830	4033.43	6566.65	0.703149	0.703149	62.8054	1.62805	0.609342	0.609342	52.5564	1.52556	0	2.33552e-12	6.44605e-12	479	0.084535	Homo sapiens	response to reactive oxygen species,skeletal system development,retina homeostasis,cell proliferation,removal of superoxide radicals,regulation of stress-activated MAPK cascade,erythrocyte homeostasis,natural killer cell mediated cytotoxicity,regulation of NF-kappaB import into nucleus,hydrogen peroxide catabolic process,cell redox homeostasis,oxidation-reduction process,cell-cell adhesion	peroxidase activity,protein binding,thioredoxin peroxidase activity,identical protein binding,poly(A) RNA binding,cadherin binding involved in cell-cell adhesion	extracellular space,nucleus,cytoplasm,mitochondrion,cytosol,cell-cell adherens junction,extracellular matrix,melanosome,myelin sheath,extracellular exosome	Yes	sp	1	1	uniprot_sprot_2015-08-28_HUMAN	>sp|Q06830|PRDX1_HUMAN Peroxiredoxin-1 OS=Homo sapiens GN=PRDX1 PE=1 SV=1	29	60
Q09666	AHNAK	Q09666	AHNK_HUMAN	Neuroblast differentiation-associated protein AHNAK		TRUE	Tumor / Matched Normal	Tumor	Matched Normal	1720	Q09666	1081.91	770.125	-0.49042	0.49042	-28.8182	0.711818	-0.282457	0.282457	-17.781	0.82219	0	4.43912e-10	9.57185e-10	1719	0.0450062	Homo sapiens	regulation of RNA splicing,protein oligomerization,cell-cell adhesion,regulation of voltage-gated calcium channel activity	protein binding,S100 protein binding,poly(A) RNA binding,structural molecule activity conferring elasticity,cadherin binding involved in cell-cell adhesion	nucleus,cytoplasm,lysosomal membrane,cytosol,plasma membrane,cell-cell adherens junction,focal adhesion,actin cytoskeleton,membrane,T-tubule,vesicle,sarcolemma,costamere,cell-cell contact zone,extracellular exosome,membrane raft	Yes	sp	1	2	uniprot_sprot_2015-08-28_HUMAN	>sp|Q09666|AHNK_HUMAN Neuroblast differentiation-associated protein AHNAK OS=Homo sapiens GN=AHNAK PE=1 SV=2	433	666
Q12769	NUP160	Q12769	NU160_HUMAN	Nuclear pore complex protein Nup160		TRUE	Tumor / Matched Normal	Tumor	Matched Normal	200	Q12769	248.469	444.766	0.839978	0.839978	79.0023	1.79002	0.631157	0.631157	54.8807	1.54881	0	3.37223e-07	5.18515e-07	199	0.119244	Homo sapiens	mRNA export from nucleus,tRNA export from nucleus,sister chromatid cohesion,mitotic nuclear envelope disassembly,regulation of glucose transport,protein transport,viral process,protein sumoylation,viral transcription,gene silencing by RNA,intracellular transport of virus,regulation of cellular response to heat	nucleocytoplasmic transporter activity,protein binding	nuclear envelope,nuclear pore,cytosol,nuclear pore outer ring,kinetochore		sp	1	3	uniprot_sprot_2015-08-28_HUMAN	>sp|Q12769|NU160_HUMAN Nuclear pore complex protein Nup160 OS=Homo sapiens GN=NUP160 PE=1 SV=3	49	69
Q13813	SPTAN1	Q13813	SPTN1_HUMAN	Spectrin alpha chain, non-erythrocytic 1		TRUE	Tumor / Matched Normal	Tumor	Matched Normal	2080	Q13813	1546.33	446.074	-1.7935	1.7935	-71.1528	0.288472	-0.744976	0.744976	-40.3322	0.596678	0	4.33521e-50	6.13598e-49	2079	0.0487151	Homo sapiens	MAPK cascade,ER to Golgi vesicle-mediated transport,cytoskeleton organization,axon guidance,positive regulation of GTPase activity,actin filament capping,cell-cell adhesion	actin binding,Ras guanyl-nucleotide exchange factor activity,structural constituent of cytoskeleton,calcium ion binding,protein binding,calmodulin binding,cadherin binding involved in cell-cell adhesion	cytosol,cell-cell adherens junction,spectrin,microtubule cytoskeleton,membrane,intracellular membrane-bounded organelle,extracellular exosome,extracellular vesicle	Yes	sp	1	3	uniprot_sprot_2015-08-28_HUMAN	>sp|Q13813|SPTN1_HUMAN Spectrin alpha chain, non-erythrocytic 1 OS=Homo sapiens GN=SPTAN1 PE=1 SV=3	282	447
Q14204	DYNC1H1	Q14204	DYHC1_HUMAN	Cytoplasmic dynein 1 heavy chain 1		TRUE	Tumor / Matched Normal	Tumor	Matched Normal	4660	Q14204	3515	3304.44	-0.0891188	0.0891188	-5.99032	0.940097	-0.0395299	0.0395299	-2.70281	0.972972	0	0.131233	0.0604155	4659	0.0261842	Homo sapiens	G2/M transition of mitotic cell cycle,ER to Golgi vesicle-mediated transport,microtubule-based movement,mitotic spindle organization,antigen processing and presentation of exogenous peptide antigen via MHC class II,cytoplasmic mRNA processing body assembly,stress granule assembly,establishment of spindle localization	microtubule motor activity,ATP binding,ATPase activity,poly(A) RNA binding,dynein light intermediate chain binding	centrosome,cytosol,cytoplasmic dynein complex,microtubule,membrane,filopodium,extracellular matrix,extracellular exosome	Yes	sp	1	5	uniprot_sprot_2015-08-28_HUMAN	>sp|Q14204|DYHC1_HUMAN Cytoplasmic dynein 1 heavy chain 1 OS=Homo sapiens GN=DYNC1H1 PE=1 SV=5	337	531
Q14240	EIF4A2	Q14240	IF4A2_HUMAN	Eukaryotic initiation factor 4A-II		TRUE	Tumor / Matched Normal	Tumor	Matched Normal	160	Q14240	479.526	825.915	0.784386	0.784386	72.2359	1.72236	0.44072	0.44072	35.7281	1.35728	0	0.00255525	0.0019375	159	0.143325	Homo sapiens	nuclear-transcribed mRNA poly(A) tail shortening,translational initiation,regulation of translational initiation,RNA secondary structure unwinding,viral process,negative regulation of RNA-directed RNA polymerase activity	translation initiation factor activity,ATP-dependent RNA helicase activity,helicase activity,protein binding,ATP binding,ATPase activity,poly(A) RNA binding	cytosol,eukaryotic translation initiation factor 4F complex,perinuclear region of cytoplasm		sp	1	2	uniprot_sprot_2015-08-28_HUMAN	>sp|Q14240|IF4A2_HUMAN Eukaryotic initiation factor 4A-II OS=Homo sapiens GN=EIF4A2 PE=1 SV=2	18	29
O43790;Q14533	KRT86;KRT81	O43790;Q14533	KRT86_HUMAN;KRT81_HUMAN	Keratin, type II cuticular Hb6;Keratin, type II cuticular Hb1		TRUE	Tumor / Matched Normal	Tumor	Matched Normal	80	O43790;Q14533	3493.77	5355.02	0.616107	0.616107	53.2734	1.53273	0.00873549	0.00873549	0.607335	1.00607	0	0.968042	0.300202	79	0.215986	Homo sapiens	;	structural molecule activity,protein binding;structural molecule activity,protein binding	extracellular space,keratin filament,extracellular exosome;extracellular space,keratin filament	Yes	sp	1	1;3	uniprot_sprot_2015-08-28_HUMAN	>sp|O43790|KRT86_HUMAN Keratin, type II cuticular Hb6 OS=Homo sapiens GN=KRT86 PE=1 SV=1;>sp|Q14533|KRT81_HUMAN Keratin, type II cuticular Hb1 OS=Homo sapiens GN=KRT81 PE=1 SV=3	4	5
Q14974	KPNB1	Q14974	IMB1_HUMAN	Importin subunit beta-1		TRUE	Tumor / Matched Normal	Tumor	Matched Normal	540	Q14974	1830.01	1625.18	-0.171255	0.171255	-11.193	0.88807	0.0299966	0.0299966	2.10097	1.02101	0	0.664282	0.226069	539	0.0690131	Homo sapiens	protein import into nucleus, docking,protein import into nucleus, translocation,apoptotic DNA fragmentation,protein import into nucleus,NLS-bearing protein import into nucleus,ribosomal protein import into nucleus,mitotic chromosome movement towards spindle pole,mitotic metaphase plate congression,modulation by virus of host process,astral microtubule organization,Ran protein signal transduction,…	protein binding,nuclear localization sequence binding,zinc ion binding,Ran GTPase binding,protein transporter activity,enzyme binding,protein domain specific binding,poly(A) RNA binding,Hsp90 protein binding	nuclear envelope,nuclear pore,nucleoplasm,cytoplasm,cytosol,membrane,nuclear membrane,nuclear periphery,extracellular exosome,endoplasmic reticulum tubular network	Yes	sp	1	2	uniprot_sprot_2015-08-28_HUMAN	>sp|Q14974|IMB1_HUMAN Importin subunit beta-1 OS=Homo sapiens GN=KPNB1 PE=1 SV=2	54	109
Q15057	ACAP2	Q15057	ACAP2_HUMAN	Arf-GAP with coiled-coil, ANK repeat and PH domain-containing protein 2		TRUE	Tumor / Matched Normal	Tumor	Matched Normal	60	Q15057	112.678	183.437	0.703078	0.703078	62.7974	1.62797	0.313807	0.313807	24.2984	1.24298	0	0.339205	0.133458	59	0.322954	Homo sapiens	protein localization to endosome,positive regulation of GTPase activity,cellular response to nerve growth factor stimulus	GTPase activator activity,Rab GTPase binding,metal ion binding	endosome membrane,membrane		sp	1	3	uniprot_sprot_2015-08-28_HUMAN	>sp|Q15057|ACAP2_HUMAN Arf-GAP with coiled-coil, ANK repeat and PH domain-containing protein 2 OS=Homo sapiens GN=ACAP2 PE=1 SV=3	27	30
Q15149	PLEC	Q15149	PLEC_HUMAN	Plectin		TRUE	Tumor / Matched Normal	Tumor	Matched Normal	6040	Q15149	5644.3	5194.45	-0.119825	0.119825	-7.97007	0.920299	-0.0705031	0.0705031	-4.76941	0.952306	0	0.00300102	0.00223256	6039	0.0237457	Homo sapiens	hemidesmosome assembly,cell-cell adhesion	actin binding,protein binding,structural constituent of muscle,ankyrin binding,poly(A) RNA binding,cadherin binding involved in cell-cell adhesion	cytoplasm,cytosol,plasma membrane,brush border,cell-cell adherens junction,focal adhesion,sarcoplasm,hemidesmosome,extracellular matrix,sarcolemma,costamere,intermediate filament cytoskeleton,extracellular exosome	Yes	sp	1	3	uniprot_sprot_2015-08-28_HUMAN	>sp|Q15149|PLEC_HUMAN Plectin OS=Homo sapiens GN=PLEC PE=1 SV=3	489	728
Q16891	IMMT	Q16891	MIC60_HUMAN	MICOS complex subunit MIC60		TRUE	Tumor / Matched Normal	Tumor	Matched Normal	340	Q16891	811.065	806.988	-0.0072695	0.0072695	-0.502616	0.994974	-0.262711	0.262711	-16.648	0.83352	0	0.010539	0.00679619	339	0.101996	Homo sapiens	biological_process,cristae formation,mitochondrial calcium ion homeostasis	protein binding,poly(A) RNA binding	mitochondrion,mitochondrial inner membrane,membrane,myelin sheath,MICOS complex		sp	1	1	uniprot_sprot_2015-08-28_HUMAN	>sp|Q16891|MIC60_HUMAN MICOS complex subunit MIC60 OS=Homo sapiens GN=IMMT PE=1 SV=1	79	130
Q6NUK1	SLC25A24	Q6NUK1	SCMC1_HUMAN	Calcium-binding mitochondrial carrier protein SCaMC-1		TRUE	Tumor / Matched Normal	Tumor	Matched Normal	300	Q6NUK1	714.461	507.12	-0.494526	0.494526	-29.0205	0.709795	-0.618305	0.618305	-34.8564	0.651436	0	2.21217e-09	4.53946e-09	299	0.10004	Homo sapiens	mitochondrial transport,regulation of cell death,ATP transport,cellular response to oxidative stress,transmembrane transport,cellular response to calcium ion	ATP transmembrane transporter activity,calcium ion binding	mitochondrion,mitochondrial inner membrane,integral component of membrane		sp	1	2	uniprot_sprot_2015-08-28_HUMAN	>sp|Q6NUK1|SCMC1_HUMAN Calcium-binding mitochondrial carrier protein SCaMC-1 OS=Homo sapiens GN=SLC25A24 PE=1 SV=2	28	40
Q6P2Q9	PRPF8	Q6P2Q9	PRP8_HUMAN	Pre-mRNA-processing-splicing factor 8		TRUE	Tumor / Matched Normal	Tumor	Matched Normal	660	Q6P2Q9	206.319	549.299	1.41272	1.41272	166.238	2.66238	0.480406	0.480406	39.5137	1.39514	0	4.00832e-13	1.16452e-12	659	0.0648224	Homo sapiens	spliceosomal tri-snRNP complex assembly,RNA splicing, via transesterification reactions,mRNA splicing, via spliceosome,mRNA processing,RNA splicing,cellular response to lipopolysaccharide,cellular response to tumor necrosis factor	second spliceosomal transesterification activity,protein binding,U6 snRNA binding,U1 snRNA binding,U2 snRNA binding,U5 snRNA binding,poly(A) RNA binding,K63-linked polyubiquitin binding,pre-mRNA intronic binding	nucleus,nucleoplasm,U5 snRNP,membrane,nuclear speck,catalytic step 2 spliceosome		sp	1	2	uniprot_sprot_2015-08-28_HUMAN	>sp|Q6P2Q9|PRP8_HUMAN Pre-mRNA-processing-splicing factor 8 OS=Homo sapiens GN=PRPF8 PE=1 SV=2	138	204
Q92974	ARHGEF2	Q92974	ARHG2_HUMAN	Rho guanine nucleotide exchange factor 2		TRUE	Tumor / Matched Normal	Tumor	Matched Normal	140	Q92974	318.81	449.627	0.496033	0.496033	41.033	1.41033	0.33413	0.33413	26.0617	1.26062	0	0.029619	0.0167004	139	0.151486	Homo sapiens	establishment of mitotic spindle orientation,cell morphogenesis,intracellular protein transport,actin filament organization,negative regulation of microtubule depolymerization,mitotic nuclear division,positive regulation of interleukin-6 production,positive regulation of tumor necrosis factor production,regulation of Rho protein signal transduction,intracellular signal transduction,regulation of …	guanyl-nucleotide exchange factor activity,Rho guanyl-nucleotide exchange factor activity,protein binding,microtubule binding,transcription factor binding,zinc ion binding,Rho GTPase binding,Rac guanyl-nucleotide exchange factor activity,Rac GTPase binding	cytoplasm,Golgi apparatus,spindle,cytosol,cytoskeleton,microtubule,bicellular tight junction,focal adhesion,cytoplasmic, membrane-bounded vesicle,vesicle,ruffle membrane,neuronal cell body,dendritic shaft,protein complex		sp	1	4	uniprot_sprot_2015-08-28_HUMAN	>sp|Q92974|ARHG2_HUMAN Rho guanine nucleotide exchange factor 2 OS=Homo sapiens GN=ARHGEF2 PE=1 SV=4	49	78
Q93008	USP9X	Q93008	USP9X_HUMAN	Probable ubiquitin carboxyl-terminal hydrolase FAF-X		TRUE	Tumor / Matched Normal	Tumor	Matched Normal	360	Q93008	2425.04	978.337	-1.30961	1.30961	-59.6569	0.403431	-0.159366	0.159366	-10.4581	0.895419	0	0.152759	0.0684441	359	0.111065	Homo sapiens	negative regulation of transcription from RNA polymerase II promoter,neuron migration,ubiquitin-dependent protein catabolic process,chromosome segregation,mitotic nuclear division,transforming growth factor beta receptor signaling pathway,female gamete generation,protein deubiquitination,BMP signaling pathway,cellular protein metabolic process,axon extension,cell division	cysteine-type endopeptidase activity,thiol-dependent ubiquitin-specific protease activity,protein binding,cysteine-type peptidase activity,co-SMAD binding	cytoplasm,cytosol,membrane,growth cone		sp	1	3	uniprot_sprot_2015-08-28_HUMAN	>sp|Q93008|USP9X_HUMAN Probable ubiquitin carboxyl-terminal hydrolase FAF-X OS=Homo sapiens GN=USP9X PE=1 SV=3	82	105
Q9BRJ7	NUDT16L1	Q9BRJ7	SDOS_HUMAN	Protein syndesmos		TRUE	Tumor / Matched Normal	Tumor	Matched Normal	60	Q9BRJ7	74.8552	72.7679	-0.0407991	0.0407991	-2.78836	0.972116	0.18449	0.18449	13.6415	1.13642	0	0.396748	0.151665	59	0.214309	Homo sapiens		protein binding,snoRNA binding,poly(A) RNA binding,protein homodimerization activity,m7G(5')pppN diphosphatase activity	cytoplasm		sp	1	1	uniprot_sprot_2015-08-28_HUMAN	>sp|Q9BRJ7|SDOS_HUMAN Protein syndesmos OS=Homo sapiens GN=NUDT16L1 PE=1 SV=1	10	14
Q99623	PHB2	Q99623	PHB2_HUMAN	Prohibitin-2		TRUE	Tumor / Matched Normal	Tumor	Matched Normal	360	Q99623	2095.35	4194.04	1.00115	1.00115	100.159	2.00159	0.525617	0.525617	43.9549	1.43955	0	7.26856e-07	1.05864e-06	359	0.104071	Homo sapiens	protein import into nucleus, translocation,transcription, DNA-templated,mitochondrion organization,sister chromatid cohesion,positive regulation of exit from mitosis,negative regulation of intracellular estrogen receptor signaling pathway,negative regulation of mammary gland epithelial cell proliferation,negative regulation of apoptotic process,negative regulation of sequence-specific DNA binding…	protein binding,protein C-terminus binding,estrogen receptor binding,amide binding,protein N-terminus binding	nucleus,cytoplasm,mitochondrion,mitochondrial outer membrane,mitochondrial inner membrane,cell surface,nuclear matrix,protein complex,extracellular exosome,cell periphery	Yes	sp	1	2	uniprot_sprot_2015-08-28_HUMAN	>sp|Q99623|PHB2_HUMAN Prohibitin-2 OS=Homo sapiens GN=PHB2 PE=1 SV=2	30	45
Q99798	ACO2	Q99798	ACON_HUMAN	Aconitate hydratase, mitochondrial		TRUE	Tumor / Matched Normal	Tumor	Matched Normal	260	Q99798	356.984	791.789	1.14926	1.14926	121.8	2.218	0.649239	0.649239	56.8341	1.56834	0	2.25357e-06	3.08139e-06	259	0.133936	Homo sapiens	generation of precursor metabolites and energy,tricarboxylic acid cycle,citrate metabolic process,isocitrate metabolic process	aconitate hydratase activity,iron ion binding,3 iron, 4 sulfur cluster binding,4 iron, 4 sulfur cluster binding	nucleus,mitochondrion,mitochondrial matrix,myelin sheath		sp	1	2	uniprot_sprot_2015-08-28_HUMAN	>sp|Q99798|ACON_HUMAN Aconitate hydratase, mitochondrial OS=Homo sapiens GN=ACO2 PE=1 SV=2	75	142
Q99832	CCT7	Q99832	TCPH_HUMAN	T-complex protein 1 subunit eta		TRUE	Tumor / Matched Normal	Tumor	Matched Normal	260	Q99832	248.363	337.049	0.440504	0.440504	35.7079	1.35708	0.3492	0.3492	27.3854	1.27385	0	0.000895615	0.000772468	259	0.103716	Homo sapiens	protein folding,binding of sperm to zona pellucida,positive regulation of telomere maintenance via telomerase,protein stabilization,toxin transport,positive regulation of establishment of protein localization to telomere,positive regulation of protein localization to Cajal body,positive regulation of telomerase RNA localization to Cajal body	protein binding,ATP binding,identical protein binding,unfolded protein binding	zona pellucida receptor complex,cytoplasm,mitochondrion,cytosol,chaperonin-containing T-complex,microtubule,cell body,extracellular exosome	Yes	sp	1	2	uniprot_sprot_2015-08-28_HUMAN	>sp|Q99832|TCPH_HUMAN T-complex protein 1 subunit eta OS=Homo sapiens GN=CCT7 PE=1 SV=2	48	102
Q9BR76	CORO1B	Q9BR76	COR1B_HUMAN	Coronin-1B		TRUE	Tumor / Matched Normal	Tumor	Matched Normal	160	Q9BR76	219.371	310.623	0.501797	0.501797	41.5976	1.41598	0.0549479	0.0549479	3.88216	1.03882	0	0.720109	0.239964	159	0.152601	Homo sapiens	cell migration,actin cytoskeleton organization,ruffle organization,regulation of Arp2/3 complex-mediated actin nucleation,negative regulation of Arp2/3 complex-mediated actin nucleation,endothelial cell chemotaxis,cellular response to platelet-derived growth factor stimulus,wound healing,actin filament bundle assembly,negative regulation of smooth muscle cell chemotaxis,actin filament branching,c…	protein binding,identical protein binding,actin filament binding,Arp2/3 complex binding,cadherin binding involved in cell-cell adhesion	stress fiber,cytoplasm,cytosol,actin filament,plasma membrane,cell-cell adherens junction,focal adhesion,lamellipodium,cell leading edge,perinuclear region of cytoplasm,extracellular exosome,cell periphery	Yes	sp	1	1	uniprot_sprot_2015-08-28_HUMAN	>sp|Q9BR76|COR1B_HUMAN Coronin-1B OS=Homo sapiens GN=CORO1B PE=1 SV=1	27	44
Q9BSD7	NTPCR	Q9BSD7	NTPCR_HUMAN	Cancer-related nucleoside-triphosphatase		TRUE	Tumor / Matched Normal	Tumor	Matched Normal	160	Q9BSD7	517.506	332.562	-0.637953	0.637953	-35.7376	0.642624	-0.053663	0.053663	-3.65131	0.963487	0	0.71361	0.238014	159	0.145499	Homo sapiens	dephosphorylation	ATP binding,nucleoside-triphosphatase activity,poly(A) RNA binding,nucleotide phosphatase activity, acting on free nucleotides	membrane,extracellular exosome	Yes	sp	1	1	uniprot_sprot_2015-08-28_HUMAN	>sp|Q9BSD7|NTPCR_HUMAN Cancer-related nucleoside-triphosphatase OS=Homo sapiens GN=NTPCR PE=1 SV=1	13	20
Q9BTV4	TMEM43	Q9BTV4	TMM43_HUMAN	Transmembrane protein 43		TRUE	Tumor / Matched Normal	Tumor	Matched Normal	280	Q9BTV4	679.917	491.861	-0.467107	0.467107	-27.6586	0.723414	-0.462497	0.462497	-27.4271	0.725729	0	0.000449181	0.000411191	279	0.129986	Homo sapiens	nuclear membrane organization	protein binding,protein self-association	integral component of nuclear inner membrane,endoplasmic reticulum lumen,Golgi apparatus		sp	1	1	uniprot_sprot_2015-08-28_HUMAN	>sp|Q9BTV4|TMM43_HUMAN Transmembrane protein 43 OS=Homo sapiens GN=TMEM43 PE=1 SV=1	19	28
Q9H4M9	EHD1	Q9H4M9	EHD1_HUMAN	EH domain-containing protein 1		TRUE	Tumor / Matched Normal	Tumor	Matched Normal	360	Q9H4M9	1195.62	529.546	-1.17493	1.17493	-55.7096	0.442904	-0.752282	0.752282	-40.6336	0.593664	0	8.24169e-12	2.12589e-11	359	0.106288	Homo sapiens	intracellular protein transport,endocytosis,blood coagulation,positive regulation of cholesterol storage,neuron projection development,endocytic recycling,low-density lipoprotein particle clearance,cilium assembly,cholesterol homeostasis,protein homooligomerization,protein localization to cilium,cell-cell adhesion,positive regulation of myoblast fusion,cellular response to nerve growth factor sti…	calcium ion binding,protein binding,ATP binding,GTP binding,Rab GTPase binding,cadherin binding involved in cell-cell adhesion	lipid particle,plasma membrane,cell-cell adherens junction,endosome membrane,membrane,ciliary pocket membrane,platelet dense tubular network membrane,early endosome membrane,recycling endosome membrane,extracellular exosome	Yes	sp	1	2	uniprot_sprot_2015-08-28_HUMAN	>sp|Q9H4M9|EHD1_HUMAN EH domain-containing protein 1 OS=Homo sapiens GN=EHD1 PE=1 SV=2	26	51
Q9NQ88	TIGAR	Q9NQ88	TIGAR_HUMAN	Fructose-2,6-bisphosphatase TIGAR		TRUE	Tumor / Matched Normal	Tumor	Matched Normal	40	Q9NQ88	208.43	176.638	-0.238765	0.238765	-15.253	0.84747	-0.427502	0.427502	-25.6452	0.743548	0	0.302917	0.121255	39	0.40434	Homo sapiens	response to ischemia,fructose 2,6-bisphosphate metabolic process,autophagy,apoptotic process,cellular response to DNA damage stimulus,response to xenobiotic stimulus,response to gamma radiation,positive regulation of cardiac muscle cell apoptotic process,dephosphorylation,fructose 1,6-bisphosphate metabolic process,negative regulation of programmed cell death,regulation of pentose-phosphate shunt…	bisphosphoglycerate 2-phosphatase activity,fructose-2,6-bisphosphate 2-phosphatase activity,protein binding	intracellular,nucleus,cytoplasm,mitochondrial outer membrane,cytosol		sp	1	1	uniprot_sprot_2015-08-28_HUMAN	>sp|Q9NQ88|TIGAR_HUMAN Fructose-2,6-bisphosphatase TIGAR OS=Homo sapiens GN=TIGAR PE=1 SV=1	14	21
Q9NQC3	RTN4	Q9NQC3	RTN4_HUMAN	Reticulon-4		TRUE	Tumor / Matched Normal	Tumor	Matched Normal	80	Q9NQC3	108.099	64.9066	-0.735913	0.735913	-39.9562	0.600438	-0.865655	0.865655	-45.1203	0.548797	0	0.00122462	0.00100593	79	0.256464	Homo sapiens	apoptotic process,axonal fasciculation,cerebral cortex radial glia guided migration,negative regulation of cell growth,negative regulation of axon extension,regulation of apoptotic process,negative regulation of axonogenesis,nuclear pore complex assembly,cardiac epithelial to mesenchymal transition,endoplasmic reticulum tubular network organization,endoplasmic reticulum tubular network assembly,c…	protein binding,poly(A) RNA binding,cadherin binding involved in cell-cell adhesion	intracellular,nuclear envelope,endoplasmic reticulum,endoplasmic reticulum membrane,plasma membrane,cell-cell adherens junction,integral component of endoplasmic reticulum membrane,cell projection,extracellular exosome	Yes	sp	1	2	uniprot_sprot_2015-08-28_HUMAN	>sp|Q9NQC3|RTN4_HUMAN Reticulon-4 OS=Homo sapiens GN=RTN4 PE=1 SV=2	18	28
Q9NSD9	FARSB	Q9NSD9	SYFB_HUMAN	Phenylalanine--tRNA ligase beta subunit		TRUE	Tumor / Matched Normal	Tumor	Matched Normal	120	Q9NSD9	196.852	303.501	0.624591	0.624591	54.1774	1.54177	0.53681	0.53681	45.0761	1.45076	0	0.00386014	0.00279266	119	0.181385	Homo sapiens	translation,tRNA aminoacylation for protein translation,phenylalanyl-tRNA aminoacylation,protein heterotetramerization	magnesium ion binding,RNA binding,phenylalanine-tRNA ligase activity,protein binding,ATP binding	cytoplasm,cytosol,phenylalanine-tRNA ligase complex,membrane		sp	1	3	uniprot_sprot_2015-08-28_HUMAN	>sp|Q9NSD9|SYFB_HUMAN Phenylalanine--tRNA ligase beta subunit OS=Homo sapiens GN=FARSB PE=1 SV=3	35	51
Q9NZ01	TECR	Q9NZ01	TECR_HUMAN	Very-long-chain enoyl-CoA reductase		TRUE	Tumor / Matched Normal	Tumor	Matched Normal	100	Q9NZ01	8577.02	3381.58	-1.34278	1.34278	-60.5739	0.394261	-0.0499821	0.0499821	-3.40517	0.965948	0	0.855659	0.271919	99	0.272684	Homo sapiens	fatty acid elongation,long-chain fatty-acyl-CoA biosynthetic process,very long-chain fatty acid biosynthetic process,oxidation-reduction process	protein binding,very-long-chain-acyl-CoA dehydrogenase activity	nucleus,endoplasmic reticulum,endoplasmic reticulum membrane,integral component of endoplasmic reticulum membrane		sp	1	1	uniprot_sprot_2015-08-28_HUMAN	>sp|Q9NZ01|TECR_HUMAN Very-long-chain enoyl-CoA reductase OS=Homo sapiens GN=TECR PE=1 SV=1	11	16
Q9NZM1	MYOF	Q9NZM1	MYOF_HUMAN	Myoferlin		TRUE	Tumor / Matched Normal	Tumor	Matched Normal	900	Q9NZM1	1116.44	623.924	-0.839458	0.839458	-44.1147	0.558853	-0.198248	0.198248	-12.8392	0.871608	0	0.000897814	0.000772954	899	0.0594674	Homo sapiens	plasma membrane repair,muscle contraction,blood circulation,regulation of vascular endothelial growth factor receptor signaling pathway,cellular response to heat	protein binding,phospholipid binding	nuclear envelope,plasma membrane,caveola,integral component of membrane,cytoplasmic vesicle membrane,cytoplasmic vesicle,nuclear membrane,intracellular membrane-bounded organelle,extracellular exosome	Yes	sp	1	1	uniprot_sprot_2015-08-28_HUMAN	>sp|Q9NZM1|MYOF_HUMAN Myoferlin OS=Homo sapiens GN=MYOF PE=1 SV=1	117	143
Q9NZN4	EHD2	Q9NZN4	EHD2_HUMAN	EH domain-containing protein 2		TRUE	Tumor / Matched Normal	Tumor	Matched Normal	700	Q9NZN4	9690.33	1242.14	-2.96372	2.96372	-87.1817	0.128183	-1.86302	1.86302	-72.5101	0.274899	0	1.17405e-91	3.24038e-90	699	0.0785138	Homo sapiens	endocytosis,blood coagulation,cortical actin cytoskeleton organization,endocytic recycling,protein localization to plasma membrane,membrane tubulation,positive regulation of myoblast fusion,positive regulation of endocytic recycling	nucleic acid binding,calcium ion binding,protein binding,ATP binding,GTP binding,hydrolase activity,protein domain specific binding	nucleus,cytosol,plasma membrane,caveola,endosome membrane,extrinsic component of membrane,perinuclear region of cytoplasm,recycling endosome membrane,extracellular exosome	Yes	sp	1	2	uniprot_sprot_2015-08-28_HUMAN	>sp|Q9NZN4|EHD2_HUMAN EH domain-containing protein 2 OS=Homo sapiens GN=EHD2 PE=1 SV=2	30	46
Q9UI12	ATP6V1H	Q9UI12	VATH_HUMAN	V-type proton ATPase subunit H		TRUE	Tumor / Matched Normal	Tumor	Matched Normal	100	Q9UI12	973.672	706.933	-0.461861	0.461861	-27.3951	0.726049	-0.376661	0.376661	-22.9782	0.770218	0	0.00481139	0.00336214	99	0.129928	Homo sapiens	endocytosis,vacuolar acidification,insulin receptor signaling pathway,ATP hydrolysis coupled proton transport,viral process,regulation of macroautophagy,transferrin transport,ion transmembrane transport,regulation of defense response to virus by virus,regulation of catalytic activity,phagosome acidification	protein binding,enzyme regulator activity,proton-transporting ATPase activity, rotational mechanism,ATPase activity	vacuolar proton-transporting V-type ATPase, V1 domain,lysosomal membrane,cytosol,plasma membrane,extracellular exosome	Yes	sp	1	1	uniprot_sprot_2015-08-28_HUMAN	>sp|Q9UI12|VATH_HUMAN V-type proton ATPase subunit H OS=Homo sapiens GN=ATP6V1H PE=1 SV=1	24	32
Q9ULV4	CORO1C	Q9ULV4	COR1C_HUMAN	Coronin-1C		TRUE	Tumor / Matched Normal	Tumor	Matched Normal	140	Q9ULV4	508.62	389.448	-0.385159	0.385159	-23.4305	0.765695	-0.359626	0.359626	-22.0633	0.779367	0	0.006647	0.00446912	139	0.130048	Homo sapiens	neural crest cell migration,regulation of protein phosphorylation,negative regulation of protein phosphorylation,phagocytosis,signal transduction,regulation of epithelial cell migration,negative regulation of epithelial cell migration,regulation of fibroblast migration,actin cytoskeleton organization,negative regulation of protein kinase activity by regulation of protein phosphorylation,establish…	protein binding,Rac GTPase binding,actin filament binding	cytoplasm,focal adhesion,actin cytoskeleton,lateral plasma membrane,flotillin complex,lamellipodium,vesicle		sp	1	1	uniprot_sprot_2015-08-28_HUMAN	>sp|Q9ULV4|COR1C_HUMAN Coronin-1C OS=Homo sapiens GN=CORO1C PE=1 SV=1	36	54
Q9UNF0	PACSIN2	Q9UNF0	PACN2_HUMAN	Protein kinase C and casein kinase substrate in neurons protein 2		TRUE	Tumor / Matched Normal	Tumor	Matched Normal	160	Q9UNF0	817.128	427.801	-0.933622	0.933622	-47.6458	0.523542	0.0941535	0.0941535	6.74389	1.06744	0	0.478533	0.174628	159	0.132132	Homo sapiens	actin cytoskeleton organization,regulation of endocytosis,protein localization to endosome,negative regulation of endocytosis,cell projection morphogenesis,caveola assembly,caveolin-mediated endocytosis,membrane tubulation,cell-cell adhesion	transporter activity,protein binding,cytoskeletal protein binding,lipid binding,identical protein binding,phosphatidic acid binding,cadherin binding involved in cell-cell adhesion	nucleoplasm,cytoplasm,early endosome,cytosol,cytoskeleton,caveola,cell-cell adherens junction,focal adhesion,extrinsic component of membrane,cytoplasmic vesicle membrane,ruffle membrane,intracellular membrane-bounded organelle,recycling endosome membrane,extracellular exosome	Yes	sp	1	2	uniprot_sprot_2015-08-28_HUMAN	>sp|Q9UNF0|PACN2_HUMAN Protein kinase C and casein kinase substrate in neurons protein 2 OS=Homo sapiens GN=PACSIN2 PE=1 SV=2	22	29
Q9Y262	EIF3L	Q9Y262	EIF3L_HUMAN	Eukaryotic translation initiation factor 3 subunit L		TRUE	Tumor / Matched Normal	Tumor	Matched Normal	320	Q9Y262	469.102	520.443	0.149838	0.149838	10.9445	1.10944	0.188154	0.188154	13.9305	1.13931	0	0.0722715	0.0361685	319	0.104171	Homo sapiens	formation of translation preinitiation complex,translational initiation,regulation of translational initiation,viral translational termination-reinitiation	protein binding,poly(A) RNA binding,translation initiation factor activity	fibrillar center,nucleoplasm,cytosol,eukaryotic translation initiation factor 3 complex,membrane,eukaryotic 43S preinitiation complex,eukaryotic 48S preinitiation complex		sp	1	1	uniprot_sprot_2015-08-28_HUMAN	>sp|Q9Y262|EIF3L_HUMAN Eukaryotic translation initiation factor 3 subunit L OS=Homo sapiens GN=EIF3L PE=1 SV=1	35	57
Q9Y285	FARSA	Q9Y285	SYFA_HUMAN	Phenylalanine--tRNA ligase alpha subunit		TRUE	Tumor / Matched Normal	Tumor	Matched Normal	40	Q9Y285	60.2389	25.0193	-1.26765	1.26765	-58.4665	0.415335	-0.521214	0.521214	-30.3215	0.696785	0	0.0368359	0.0201921	39	0.238085	Homo sapiens	tRNA aminoacylation for protein translation,phenylalanyl-tRNA aminoacylation,protein heterotetramerization	tRNA binding,phenylalanine-tRNA ligase activity,protein binding,ATP binding,poly(A) RNA binding	cytoplasm,cytosol,phenylalanine-tRNA ligase complex,membrane		sp	1	3	uniprot_sprot_2015-08-28_HUMAN	>sp|Q9Y285|SYFA_HUMAN Phenylalanine--tRNA ligase alpha subunit OS=Homo sapiens GN=FARSA PE=1 SV=3	27	54
Q9Y3E7	CHMP3	Q9Y3E7	CHMP3_HUMAN	Charged multivesicular body protein 3		TRUE	Tumor / Matched Normal	Tumor	Matched Normal	40	Q9Y3E7	74.7387	49.4753	-0.595146	0.595146	-33.8023	0.661977	0.18467	0.18467	13.6557	1.13656	0	0.558036	0.198091	39	0.308624	Homo sapiens	cell separation after cytokinesis,autophagy,apoptotic process,regulation of centrosome duplication,protein transport,endosomal transport,viral life cycle,multivesicular body assembly,viral budding via host ESCRT complex,regulation of viral process,protein polymerization,protein heterooligomerization,multivesicular body-lysosome fusion,multivesicular body sorting pathway,autophagosome maturation,n…	protein binding,phosphatidylcholine binding,protein homodimerization activity,ubiquitin-specific protease binding	ESCRT III complex,intracellular,late endosome,cytosol,plasma membrane,cytoplasmic, membrane-bounded vesicle,late endosome membrane,extracellular exosome	Yes	sp	1	3	uniprot_sprot_2015-08-28_HUMAN	>sp|Q9Y3E7|CHMP3_HUMAN Charged multivesicular body protein 3 OS=Homo sapiens GN=CHMP3 PE=1 SV=3	5	6
Q9Y490	TLN1	Q9Y490	TLN1_HUMAN	Talin-1		TRUE	Tumor / Matched Normal	Tumor	Matched Normal	2780	Q9Y490	7013.51	2509.13	-1.48295	1.48295	-64.2243	0.357757	-0.955599	0.955599	-48.4372	0.515628	0	1.02634e-146	5.15035e-145	2779	0.0348431	Homo sapiens	platelet degranulation,movement of cell or subcellular component,muscle contraction,cytoskeletal anchoring at plasma membrane,cell-cell junction assembly,cell-substrate junction assembly,viral process,cortical actin cytoskeleton organization,IRE1-mediated unfolded protein response,platelet aggregation	integrin binding,structural constituent of cytoskeleton,protein binding,vinculin binding,LIM domain binding,actin filament binding,cadherin binding involved in cell-cell adhesion	ruffle,extracellular region,cytoplasm,microtubule organizing center,cytosol,plasma membrane,cell-cell junction,cell-cell adherens junction,focal adhesion,cell surface,ruffle membrane,extracellular exosome	Yes	sp	1	3	uniprot_sprot_2015-08-28_HUMAN	>sp|Q9Y490|TLN1_HUMAN Talin-1 OS=Homo sapiens GN=TLN1 PE=1 SV=3	186	355
Q9Y4W6	AFG3L2	Q9Y4W6	AFG32_HUMAN	AFG3-like protein 2		TRUE	Tumor / Matched Normal	Tumor	Matched Normal	80	Q9Y4W6	570.529	418.781	-0.446104	0.446104	-26.5977	0.734023	0.234996	0.234996	17.6903	1.1769	0	0.374188	0.144442	79	0.261294	Homo sapiens	protein complex assembly,proteolysis,axonogenesis,neuromuscular junction development,mitochondrial fusion,nerve development,mitochondrial protein processing,calcium ion transmembrane import into mitochondrion,regulation of multicellular organism growth,cristae formation,myelination,protein import into mitochondrial intermembrane space,muscle fiber development,mitochondrial calcium ion homeostasis…	ATP-dependent peptidase activity,metalloendopeptidase activity,protein binding,ATP binding,metallopeptidase activity,zinc ion binding,unfolded protein binding	mitochondrion,mitochondrial inner membrane,m-AAA complex		sp	1	2	uniprot_sprot_2015-08-28_HUMAN	>sp|Q9Y4W6|AFG32_HUMAN AFG3-like protein 2 OS=Homo sapiens GN=AFG3L2 PE=1 SV=2	40	48
Q9Y5B9	SUPT16H	Q9Y5B9	SP16H_HUMAN	FACT complex subunit SPT16		TRUE	Tumor / Matched Normal	Tumor	Matched Normal	260	Q9Y5B9	3340.74	1334.87	-1.32346	1.32346	-60.0425	0.399575	0.51529	0.51529	42.9281	1.42928	0	7.43285e-05	7.83002e-05	259	0.12772	Homo sapiens	DNA replication,DNA repair,nucleosome disassembly,transcription from RNA polymerase II promoter,transcription elongation from RNA polymerase II promoter,positive regulation of DNA-templated transcription, elongation,positive regulation of transcription elongation from RNA polymerase II promoter,DNA replication-independent nucleosome organization,regulation of signal transduction by p53 class medi…	nucleosome binding,histone binding,poly(A) RNA binding	nucleus,nucleoplasm,chromosome,FACT complex		sp	1	1	uniprot_sprot_2015-08-28_HUMAN	>sp|Q9Y5B9|SP16H_HUMAN FACT complex subunit SPT16 OS=Homo sapiens GN=SUPT16H PE=1 SV=1	69	104
Q9Y678	COPG1	Q9Y678	COPG1_HUMAN	Coatomer subunit gamma-1		TRUE	Tumor / Matched Normal	Tumor	Matched Normal	640	Q9Y678	1051.24	1006.53	-0.0627056	0.0627056	-4.25332	0.957467	0.165906	0.165906	12.1871	1.12187	0	0.0231775	0.013425	639	0.0728376	Homo sapiens	intracellular protein transport,ER to Golgi vesicle-mediated transport,retrograde vesicle-mediated transport, Golgi to ER,establishment of Golgi localization,organelle transport along microtubule	structural molecule activity	Golgi membrane,endoplasmic reticulum membrane,Golgi apparatus,cytosol,COPI vesicle coat,transport vesicle		sp	1	1	uniprot_sprot_2015-08-28_HUMAN	>sp|Q9Y678|COPG1_HUMAN Coatomer subunit gamma-1 OS=Homo sapiens GN=COPG1 PE=1 SV=1	61	101
Q9Y6C2	EMILIN1	Q9Y6C2	EMIL1_HUMAN	EMILIN-1	ECM glycoproteins	TRUE	Tumor / Matched Normal	Tumor	Matched Normal	700	Q9Y6C2	27545	19046	-0.532305	0.532305	-30.8551	0.691449	-1.00366	1.00366	-50.1266	0.498734	0	5.99089e-26	3.80112e-25	699	0.0914179	Homo sapiens	cell adhesion	protein binding,extracellular matrix constituent conferring elasticity	extracellular region,proteinaceous extracellular matrix,collagen trimer,extracellular matrix,extracellular exosome	Yes	sp	1	2	uniprot_sprot_2015-08-28_HUMAN	>sp|Q9Y6C2|EMIL1_HUMAN EMILIN-1 OS=Homo sapiens GN=EMILIN1 PE=1 SV=2	36	48
A0AVT1	UBA6	A0AVT1	UBA6_HUMAN	Ubiquitin-like modifier-activating enzyme 6		TRUE	Tumor / Matched Normal	Tumor	Matched Normal	180	A0AVT1	313.123	331.71	0.0831929	0.0831929	5.93599	1.05936	0.205958	0.205958	15.3452	1.15345	0	0.184888	0.0801083	179	0.154311	Homo sapiens	ubiquitin-dependent protein catabolic process,learning,locomotory behavior,protein ubiquitination,amygdala development,hippocampus development,protein ubiquitination involved in ubiquitin-dependent protein catabolic process,dendritic spine development	ubiquitin activating enzyme activity,protein binding,ATP binding,FAT10 activating enzyme activity	cytoplasm,cytosol		sp	1	1	uniprot_sprot_2015-08-28_HUMAN	>sp|A0AVT1|UBA6_HUMAN Ubiquitin-like modifier-activating enzyme 6 OS=Homo sapiens GN=UBA6 PE=1 SV=1	57	84
O00148	DDX39A	O00148	DX39A_HUMAN	ATP-dependent RNA helicase DDX39A		TRUE	Tumor / Matched Normal	Tumor	Matched Normal	240	O00148	1337.32	2852.34	1.0928	1.0928	113.287	2.13287	0.656374	0.656374	57.6117	1.57612	0	6.93254e-06	8.60845e-06	239	0.142471	Homo sapiens	mRNA splicing, via spliceosome,termination of RNA polymerase II transcription,RNA export from nucleus,mRNA export from nucleus,cellular response to DNA damage stimulus,regulation of gene expression,RNA secondary structure unwinding,mRNA 3'-end processing	ATP-dependent RNA helicase activity,protein binding,ATP binding,ATPase activity,poly(A) RNA binding	nucleus,nucleoplasm,spliceosomal complex,membrane,cytoplasm		sp	1	2	uniprot_sprot_2015-08-28_HUMAN	>sp|O00148|DX39A_HUMAN ATP-dependent RNA helicase DDX39A OS=Homo sapiens GN=DDX39A PE=1 SV=2	28	52
O00159	MYO1C	O00159	MYO1C_HUMAN	Unconventional myosin-Ic		TRUE	Tumor / Matched Normal	Tumor	Matched Normal	1360	O00159	9697.53	2507.33	-1.95147	1.95147	-74.1447	0.258553	-1.36462	1.36462	-61.1663	0.388337	0	5.864e-105	1.90408e-103	1359	0.0573105	Homo sapiens	protein targeting,protein targeting to membrane,positive regulation of cell migration,positive regulation of actin filament polymerization,positive regulation of cell migration by vascular endothelial growth factor signaling pathway,Fc-gamma receptor signaling pathway involved in phagocytosis,positive regulation of gene expression, epigenetic,mRNA transport,positive regulation of protein targetin…	microfilament motor activity,actin binding,receptor binding,protein binding,calmodulin binding,ATP binding,protein C-terminus binding,Ral GTPase binding,actin-dependent ATPase activity	nuclear pore,nucleoplasm,nucleolus,cytoplasm,cytosol,plasma membrane,microvillus,brush border,basal plasma membrane,membrane,cytoplasmic, membrane-bounded vesicle,lateral plasma membrane,unconventional myosin complex,filamentous actin,ruffle membrane,membrane raft,myosin I complex,stereocilium membrane,extracellular exosome,stress fiber	Yes	sp	1	4	uniprot_sprot_2015-08-28_HUMAN	>sp|O00159|MYO1C_HUMAN Unconventional myosin-Ic OS=Homo sapiens GN=MYO1C PE=1 SV=4	70	97
O14980	XPO1	O14980	XPO1_HUMAN	Exportin-1		TRUE	Tumor / Matched Normal	Tumor	Matched Normal	820	O14980	654.373	1106.7	0.758074	0.758074	69.1232	1.69123	0.509917	0.509917	42.3968	1.42397	0	1.78844e-15	6.41049e-15	819	0.0628063	Homo sapiens	ribosomal large subunit export from nucleus,ribosomal small subunit export from nucleus,negative regulation of transcription from RNA polymerase II promoter,protein export from nucleus,sister chromatid cohesion,regulation of centrosome duplication,viral process,protein localization to nucleus,regulation of protein catabolic process,response to drug,regulation of mRNA stability,regulation of prote…	RNA binding,nuclear export signal receptor activity,transporter activity,nucleocytoplasmic transporter activity,protein binding,Ran GTPase binding,protein domain specific binding	kinetochore,nucleus,nuclear envelope,annulate lamellae,nucleoplasm,nucleolus,cytoplasm,cytosol,Cajal body,membrane,intracellular ribonucleoprotein complex,nuclear membrane,intracellular membrane-bounded organelle		sp	1	1	uniprot_sprot_2015-08-28_HUMAN	>sp|O14980|XPO1_HUMAN Exportin-1 OS=Homo sapiens GN=XPO1 PE=1 SV=1	55	96
O15143	ARPC1B	O15143	ARC1B_HUMAN	Actin-related protein 2/3 complex subunit 1B		TRUE	Tumor / Matched Normal	Tumor	Matched Normal	100	O15143	119.692	183.501	0.61646	0.61646	53.3109	1.53311	0.360683	0.360683	28.4034	1.28403	0	0.0324135	0.0180913	99	0.165395	Homo sapiens	movement of cell or subcellular component,Arp2/3 complex-mediated actin nucleation,Fc-gamma receptor signaling pathway involved in phagocytosis,response to estrogen,ephrin receptor signaling pathway	structural constituent of cytoskeleton,actin filament binding	cytosol,Arp2/3 protein complex,focal adhesion,actin cytoskeleton,tubulobulbar complex,extracellular exosome	Yes	sp	1	3	uniprot_sprot_2015-08-28_HUMAN	>sp|O15143|ARC1B_HUMAN Actin-related protein 2/3 complex subunit 1B OS=Homo sapiens GN=ARPC1B PE=1 SV=3	21	39
O15230	LAMA5	O15230	LAMA5_HUMAN	Laminin subunit alpha-5	ECM glycoproteins	TRUE	Tumor / Matched Normal	Tumor	Matched Normal	1340	O15230	37334.9	6630.21	-2.4934	2.4934	-82.2412	0.177588	-2.19759	2.19759	-78.1998	0.218002	0	7.95785e-176	6.27533e-174	1339	0.0664245	Homo sapiens	angiogenesis,branching involved in ureteric bud morphogenesis,morphogenesis of a polarized epithelium,neural crest cell migration,hair follicle development,cytoskeleton organization,integrin-mediated signaling pathway,muscle organ development,cell recognition,cell proliferation,embryo development,morphogenesis of embryonic epithelium,cell migration,cell differentiation,regulation of cell adhesion…	integrin binding,structural molecule activity	extracellular region,basement membrane,basal lamina,laminin-5 complex,extracellular space,nucleus,extracellular matrix,laminin-10 complex,laminin-11 complex,extracellular exosome	Yes	sp	1	8	uniprot_sprot_2015-08-28_HUMAN	>sp|O15230|LAMA5_HUMAN Laminin subunit alpha-5 OS=Homo sapiens GN=LAMA5 PE=1 SV=8	76	88
O43747	AP1G1	O43747	AP1G1_HUMAN	AP-1 complex subunit gamma-1		TRUE	Tumor / Matched Normal	Tumor	Matched Normal	140	O43747	351.645	306.917	-0.19627	0.19627	-12.7196	0.872804	-0.326624	0.326624	-20.26	0.7974	0	0.0478675	0.0254066	139	0.163039	Homo sapiens	intracellular protein transport,antigen processing and presentation of exogenous peptide antigen via MHC class II,melanosome organization,endosome to melanosome transport,positive regulation of natural killer cell degranulation,positive regulation of natural killer cell mediated cytotoxicity,regulation of defense response to virus by virus,Golgi to lysosome transport	transporter activity,protein binding,protein transporter activity,Rab GTPase binding,kinesin binding,GTP-dependent protein binding	Golgi membrane,cytoplasm,lysosomal membrane,Golgi apparatus,cytosol,membrane,AP-type membrane coat adaptor complex,clathrin adaptor complex,clathrin-coated vesicle,cytoplasmic vesicle membrane,clathrin-coated vesicle membrane,clathrin-coated endocytic vesicle membrane,trans-Golgi network membrane,intracellular membrane-bounded organelle,recycling endosome		sp	1	5	uniprot_sprot_2015-08-28_HUMAN	>sp|O43747|AP1G1_HUMAN AP-1 complex subunit gamma-1 OS=Homo sapiens GN=AP1G1 PE=1 SV=5	37	58
O60313	OPA1	O60313	OPA1_HUMAN	Dynamin-like 120 kDa protein, mitochondrial		TRUE	Tumor / Matched Normal	Tumor	Matched Normal	340	O60313	546.409	991.723	0.859956	0.859956	81.4983	1.81498	0.596892	0.596892	51.2455	1.51245	0	1.82693e-07	2.96607e-07	339	0.111893	Homo sapiens	mitochondrial genome maintenance,mitochondrial fission,dynamin family protein polymerization involved in mitochondrial fission,apoptotic process,mitochondrion organization,inner mitochondrial membrane organization,visual perception,mitochondrial fusion,positive regulation of mitochondrial fusion,positive regulation of neuron maturation,axonal transport of mitochondrion,negative regulation of rele…	magnesium ion binding,GTPase activity,protein binding,GTP binding,microtubule binding	nucleoplasm,cytoplasm,mitochondrion,mitochondrial outer membrane,mitochondrial inner membrane,mitochondrial intermembrane space,membrane,integral component of membrane,mitochondrial crista,dendrite,extrinsic component of mitochondrial inner membrane,axon cytoplasm		sp	1	3	uniprot_sprot_2015-08-28_HUMAN	>sp|O60313|OPA1_HUMAN Dynamin-like 120 kDa protein, mitochondrial OS=Homo sapiens GN=OPA1 PE=1 SV=3	59	76
O60763	USO1	O60763	USO1_HUMAN	General vesicular transport factor p115		TRUE	Tumor / Matched Normal	Tumor	Matched Normal	300	O60763	705.376	455.416	-0.631208	0.631208	-35.4364	0.645636	-0.215491	0.215491	-13.8747	0.861253	0	0.0464297	0.0247865	299	0.107578	Homo sapiens	intracellular protein transport,ER to Golgi vesicle-mediated transport,Golgi organization,transcytosis,COPII vesicle coating,Golgi vesicle docking,vesicle fusion with Golgi apparatus,membrane fusion,cell-cell adhesion	protein transporter activity,poly(A) RNA binding,cadherin binding involved in cell-cell adhesion	Golgi membrane,nucleolus,endoplasmic reticulum,Golgi apparatus,Golgi stack,cytosol,cell-cell adherens junction,ER to Golgi transport vesicle membrane,membrane,transport vesicle,perinuclear region of cytoplasm		sp	1	2	uniprot_sprot_2015-08-28_HUMAN	>sp|O60763|USO1_HUMAN General vesicular transport factor p115 OS=Homo sapiens GN=USO1 PE=1 SV=2	49	72
O95302	FKBP9	O95302	FKBP9_HUMAN	Peptidyl-prolyl cis-trans isomerase FKBP9		TRUE	Tumor / Matched Normal	Tumor	Matched Normal	80	O95302	1954.04	904.648	-1.11103	1.11103	-53.7037	0.462963	-0.154286	0.154286	-10.1423	0.898577	0	0.669365	0.227378	79	0.357703	Homo sapiens	protein peptidyl-prolyl isomerization,protein folding,chaperone-mediated protein folding	peptidyl-prolyl cis-trans isomerase activity,calcium ion binding,FK506 binding	endoplasmic reticulum,endoplasmic reticulum membrane		sp	1	2	uniprot_sprot_2015-08-28_HUMAN	>sp|O95302|FKBP9_HUMAN Peptidyl-prolyl cis-trans isomerase FKBP9 OS=Homo sapiens GN=FKBP9 PE=1 SV=2	24	29
O95819;Q8N4C8;Q9UKE5	MAP4K4;MINK1;TNIK	O95819;Q8N4C8;Q9UKE5	M4K4_HUMAN;MINK1_HUMAN;TNIK_HUMAN	Mitogen-activated protein kinase kinase kinase kinase 4;Misshapen-like kinase 1;TRAF2 and NCK-interacting protein kinase		TRUE	Tumor / Matched Normal	Tumor	Matched Normal	40	O95819;Q8N4C8;Q9UKE5	681.363	895.899	0.394913	0.394913	31.4864	1.31486	0.540898	0.540898	45.4878	1.45488	0	0.124274	0.0574532	39	0.339989	Homo sapiens	protein phosphorylation,signal transduction by protein phosphorylation,intracellular signal transduction,negative regulation of apoptotic process,regulation of JNK cascade,microvillus assembly;regulation of cell-matrix adhesion,protein phosphorylation,response to stress,JNK cascade,chemical synaptic transmission,multicellular organism development,regulation of cell-cell adhesion,regulation of cel…	creatine kinase activity,protein serine/threonine kinase activity,receptor signaling protein serine/threonine kinase activity,protein binding,ATP binding;protein kinase activity,protein serine/threonine kinase activity,receptor signaling protein serine/threonine kinase activity,protein binding,ATP binding;protein kinase activity,protein serine/threonine kinase activity,receptor signaling protein …	cytoplasm;cytoplasm,Golgi apparatus,cytosol,postsynaptic density,cell junction,axon,dendrite,postsynaptic membrane,extracellular exosome;nucleus,nucleoplasm,cytoplasm,cytoskeleton,apical plasma membrane,recycling endosome,extracellular exosome	Yes	sp	1	2;2;1	uniprot_sprot_2015-08-28_HUMAN	>sp|O95819|M4K4_HUMAN Mitogen-activated protein kinase kinase kinase kinase 4 OS=Homo sapiens GN=MAP4K4 PE=1 SV=2;>sp|Q8N4C8|MINK1_HUMAN Misshapen-like kinase 1 OS=Homo sapiens GN=MINK1 PE=1 SV=2;>sp|Q9UKE5|TNIK_HUMAN TRAF2 and NCK-interacting protein kinase OS=Homo sapiens GN=TNIK PE=1 SV=1	2	2
O95994	AGR2	O95994	AGR2_HUMAN	Anterior gradient protein 2 homolog		TRUE	Tumor / Matched Normal	Tumor	Matched Normal	120	O95994	523.837	396.724	-0.400984	0.400984	-24.2658	0.757342	-0.248006	0.248006	-15.7941	0.842059	0	0.169462	0.0747149	119	0.178664	Homo sapiens	positive regulation of gene expression,positive regulation of cell-substrate adhesion,cell differentiation,positive regulation of epidermal growth factor receptor signaling pathway,digestive tract morphogenesis,positive regulation of developmental growth,lung goblet cell differentiation,negative regulation of cell death,mucus secretion,positive regulation of establishment of protein localization …	dystroglycan binding,epidermal growth factor receptor binding,protein binding,protein homodimerization activity	extracellular space,mitochondrion,endoplasmic reticulum	Yes	sp	1	1	uniprot_sprot_2015-08-28_HUMAN	>sp|O95994|AGR2_HUMAN Anterior gradient protein 2 homolog OS=Homo sapiens GN=AGR2 PE=1 SV=1	16	46
P02538	KRT6A	P02538	K2C6A_HUMAN	Keratin, type II cytoskeletal 6A		TRUE	Tumor / Matched Normal	Tumor	Matched Normal	1540	P02538	7588.74	759504	6.64505	6.64505	9908.3	100.083	3.62232	3.62232	1131.48	12.3148	0	1.89905e-248	2.09655e-246	1539	0.0884586	Homo sapiens	morphogenesis of an epithelium,cytoskeleton organization,positive regulation of cell proliferation,cell differentiation,wound healing	structural constituent of cytoskeleton,protein binding	nucleus,membrane,keratin filament,extracellular exosome	Yes	sp	1	3	uniprot_sprot_2015-08-28_HUMAN	>sp|P02538|K2C6A_HUMAN Keratin, type II cytoskeletal 6A OS=Homo sapiens GN=KRT6A PE=1 SV=3	61	85
P02671	FGA	P02671	FIBA_HUMAN	Fibrinogen alpha chain	ECM glycoproteins	TRUE	Tumor / Matched Normal	Tumor	Matched Normal	1060	P02671	47650.9	26652.2	-0.83825	0.83825	-44.0678	0.559322	0.0828781	0.0828781	5.91289	1.05913	0	0.255237	0.105213	1059	0.0727719	Homo sapiens	adaptive immune response,platelet degranulation,protein complex assembly,cell-matrix adhesion,signal transduction,blood coagulation,extracellular matrix organization,plasminogen activation,positive regulation of heterotypic cell-cell adhesion,fibrinolysis,induction of bacterial agglutination,cellular protein complex assembly,cellular protein metabolic process,innate immune response,positive regul…	structural molecule activity,protein binding,protein binding, bridging,metal ion binding,receptor binding,cell adhesion molecule binding	extracellular region,fibrinogen complex,extracellular space,plasma membrane,cell cortex,external side of plasma membrane,cell surface,platelet alpha granule,platelet alpha granule lumen,extracellular exosome,blood microparticle,extracellular vesicle	Yes	sp	1	2	uniprot_sprot_2015-08-28_HUMAN	>sp|P02671|FIBA_HUMAN Fibrinogen alpha chain OS=Homo sapiens GN=FGA PE=1 SV=2	54	97
P02730	SLC4A1	P02730	B3AT_HUMAN	Band 3 anion transport protein		TRUE	Tumor / Matched Normal	Tumor	Matched Normal	340	P02730	4665.77	413.651	-3.49563	3.49563	-91.1344	0.0886565	-1.70519	1.70519	-69.3318	0.306682	0	7.70278e-34	6.64365e-33	339	0.125386	Homo sapiens	anion transport,chloride transport,cellular ion homeostasis,bicarbonate transport,regulation of intracellular pH,chloride transmembrane transport	inorganic anion exchanger activity,protein binding,anion transmembrane transporter activity,bicarbonate transmembrane transporter activity,chloride transmembrane transporter activity,anion:anion antiporter activity,ankyrin binding,protein homodimerization activity,protein anchor	plasma membrane,integral component of plasma membrane,integral component of membrane,basolateral plasma membrane,Z disc,cortical cytoskeleton,extracellular exosome,blood microparticle	Yes	sp	1	3	uniprot_sprot_2015-08-28_HUMAN	>sp|P02730|B3AT_HUMAN Band 3 anion transport protein OS=Homo sapiens GN=SLC4A1 PE=1 SV=3	22	30
P05023	ATP1A1	P05023	AT1A1_HUMAN	Sodium/potassium-transporting ATPase subunit alpha-1		TRUE	Tumor / Matched Normal	Tumor	Matched Normal	440	P05023	1945.13	1237.99	-0.651875	0.651875	-36.3547	0.636453	-0.177071	0.177071	-11.5503	0.884497	0	0.0285653	0.0162056	439	0.0805168	Homo sapiens	regulation of the force of heart contraction,regulation of sodium ion transport,cellular sodium ion homeostasis,regulation of blood pressure,potassium ion import,establishment or maintenance of transmembrane electrochemical gradient,ATP hydrolysis coupled proton transport,dephosphorylation,cellular potassium ion homeostasis,negative regulation of glucocorticoid biosynthetic process,ion transmembr…	sodium:potassium-exchanging ATPase activity,protein binding,ATP binding,phosphatase activity,protein kinase binding,protein domain specific binding,ankyrin binding,potassium ion binding,sodium ion binding,ADP binding,phosphatidylinositol 3-kinase binding,chaperone binding,steroid hormone binding	endosome,endoplasmic reticulum,Golgi apparatus,plasma membrane,sodium:potassium-exchanging ATPase complex,caveola,intercalated disc,membrane,integral component of membrane,basolateral plasma membrane,apical plasma membrane,T-tubule,sarcolemma,melanosome,myelin sheath,intracellular membrane-bounded organelle,protein complex,extracellular exosome,extracellular vesicle	Yes	sp	1	1	uniprot_sprot_2015-08-28_HUMAN	>sp|P05023|AT1A1_HUMAN Sodium/potassium-transporting ATPase subunit alpha-1 OS=Homo sapiens GN=ATP1A1 PE=1 SV=1	62	112
P05091	ALDH2	P05091	ALDH2_HUMAN	Aldehyde dehydrogenase, mitochondrial		TRUE	Tumor / Matched Normal	Tumor	Matched Normal	220	P05091	802.287	560.888	-0.516404	0.516404	-30.0888	0.699112	-0.24867	0.24867	-15.8328	0.841672	0	0.0665061	0.033742	219	0.134533	Homo sapiens	carbohydrate metabolic process,alcohol metabolic process,ethanol catabolic process,ethanol oxidation	aldehyde dehydrogenase (NAD) activity,aldehyde dehydrogenase [NAD(P)+] activity,electron carrier activity	mitochondrial matrix,extracellular exosome	Yes	sp	1	2	uniprot_sprot_2015-08-28_HUMAN	>sp|P05091|ALDH2_HUMAN Aldehyde dehydrogenase, mitochondrial OS=Homo sapiens GN=ALDH2 PE=1 SV=2	46	74
P05109	S100A8	P05109	S10A8_HUMAN	Protein S100-A8	Secreted factors	TRUE	Tumor / Matched Normal	Tumor	Matched Normal	180	P05109	572.176	1769.95	1.62917	1.62917	209.336	3.09336	0.423371	0.423371	34.1058	1.34106	0	0.0122787	0.00773725	179	0.166895	Homo sapiens	cytokine production,leukocyte migration involved in inflammatory response,acute inflammatory response,chronic inflammatory response,positive regulation of peptide secretion,autophagy,apoptotic process,activation of cysteine-type endopeptidase activity involved in apoptotic process,inflammatory response,response to zinc ion,astrocyte development,peptidyl-cysteine S-nitrosylation,positive regulatio…	calcium ion binding,protein binding,microtubule binding,zinc ion binding,Toll-like receptor 4 binding,arachidonic acid binding,RAGE receptor binding	extracellular region,extracellular space,nucleus,cytosol,cytoskeleton,plasma membrane,extracellular exosome	Yes	sp	1	1	uniprot_sprot_2015-08-28_HUMAN	>sp|P05109|S10A8_HUMAN Protein S100-A8 OS=Homo sapiens GN=S100A8 PE=1 SV=1	17	29
P05546	SERPIND1	P05546	HEP2_HUMAN	Heparin cofactor 2	ECM regulators	TRUE	Tumor / Matched Normal	Tumor	Matched Normal	140	P05546	1778	6578.16	1.88743	1.88743	269.975	3.69975	0.554934	0.554934	46.9101	1.4691	0	0.0329861	0.0183737	139	0.25674	Homo sapiens	chemotaxis,blood coagulation,bioluminescence,negative regulation of endopeptidase activity	endopeptidase inhibitor activity,serine-type endopeptidase inhibitor activity,heparin binding	extracellular region,extracellular space,extracellular exosome	Yes	sp	1	3	uniprot_sprot_2015-08-28_HUMAN	>sp|P05546|HEP2_HUMAN Heparin cofactor 2 OS=Homo sapiens GN=SERPIND1 PE=1 SV=3	21	30
P05783	KRT18	P05783	K1C18_HUMAN	Keratin, type I cytoskeletal 18		TRUE	Tumor / Matched Normal	Tumor	Matched Normal	780	P05783	1186.11	1851.54	0.642493	0.642493	56.1024	1.56102	0.520408	0.520408	43.436	1.43436	0	4.48691e-10	9.63724e-10	779	0.082332	Homo sapiens	cell cycle,anatomical structure morphogenesis,viral process,tumor necrosis factor-mediated signaling pathway,Golgi to plasma membrane CFTR protein transport,negative regulation of apoptotic process,intermediate filament cytoskeleton organization,extrinsic apoptotic signaling pathway,hepatocyte apoptotic process,cell-cell adhesion	structural molecule activity,protein binding,poly(A) RNA binding,scaffold protein binding,cadherin binding involved in cell-cell adhesion	nucleolus,cytoplasm,microtubule organizing center,intermediate filament,cell-cell adherens junction,centriolar satellite,keratin filament,perinuclear region of cytoplasm,extracellular exosome,cell periphery	Yes	sp	1	2	uniprot_sprot_2015-08-28_HUMAN	>sp|P05783|K1C18_HUMAN Keratin, type I cytoskeletal 18 OS=Homo sapiens GN=KRT18 PE=1 SV=2	59	133
P07339	CTSD	P07339	CATD_HUMAN	Cathepsin D	ECM regulators	TRUE	Tumor / Matched Normal	Tumor	Matched Normal	400	P07339	2211.79	1372.81	-0.688081	0.688081	-37.9321	0.620679	-0.190279	0.190279	-12.3564	0.876436	0	0.0771373	0.0381882	399	0.107239	Homo sapiens	proteolysis,autophagy,antigen processing and presentation of exogenous peptide antigen via MHC class II,protein catabolic process,collagen catabolic process	aspartic-type endopeptidase activity,cysteine-type endopeptidase activity,serine-type endopeptidase activity	extracellular region,extracellular space,lysosome,melanosome,lysosomal lumen,membrane raft,extracellular exosome,extracellular matrix	Yes	sp	1	1	uniprot_sprot_2015-08-28_HUMAN	>sp|P07339|CATD_HUMAN Cathepsin D OS=Homo sapiens GN=CTSD PE=1 SV=1	30	62
P07355	ANXA2	P07355	ANXA2_HUMAN	Annexin A2	ECM-affiliated proteins	TRUE	Tumor / Matched Normal	Tumor	Matched Normal	1080	P07355	15013.8	5635.12	-1.41377	1.41377	-62.467	0.37533	-0.889479	0.889479	-46.0191	0.539809	0	4.58463e-43	5.62382e-42	1079	0.061796	Homo sapiens	angiogenesis,membrane raft assembly,positive regulation of protein phosphorylation,negative regulation of receptor internalization,membrane budding,body fluid secretion,collagen fibril organization,positive regulation of vesicle fusion,negative regulation of low-density lipoprotein particle receptor catabolic process,osteoclast development,fibrinolysis,negative regulation of catalytic activity,po…	protease binding,calcium ion binding,protein binding,calcium-dependent phospholipid binding,phosphatidylinositol-4,5-bisphosphate binding,cytoskeletal protein binding,Rab GTPase binding,phospholipase A2 inhibitor activity,S100 protein binding,poly(A) RNA binding,calcium-dependent protein binding,cadherin binding involved in cell-cell adhesion,receptor activator activity	ruffle,basement membrane,extracellular space,nucleus,lysosomal membrane,endosome,early endosome,lipid particle,cytosol,plasma membrane,cell-cell junction,cell-cell adherens junction,cell cortex,cell surface,membrane,basolateral plasma membrane,extrinsic component of plasma membrane,midbody,late endosome membrane,vesicle,myelin sheath adaxonal region,sarcolemma,melanosome,Schmidt-Lanterman incisur…	Yes	sp	1	2	uniprot_sprot_2015-08-28_HUMAN	>sp|P07355|ANXA2_HUMAN Annexin A2 OS=Homo sapiens GN=ANXA2 PE=1 SV=2	49	99
P07814	EPRS	P07814	SYEP_HUMAN	Bifunctional glutamate/proline--tRNA ligase		TRUE	Tumor / Matched Normal	Tumor	Matched Normal	360	P07814	458.117	630.318	0.460363	0.460363	37.5888	1.37589	0.130919	0.130919	9.49908	1.09499	0	0.222305	0.0938169	359	0.106939	Homo sapiens	tRNA aminoacylation for protein translation,glutamyl-tRNA aminoacylation,prolyl-tRNA aminoacylation,protein complex assembly,negative regulation of translation,cellular response to interferon-gamma	glutamate-tRNA ligase activity,proline-tRNA ligase activity,protein binding,ATP binding,RNA stem-loop binding,GTPase binding	cytoplasm,cytosol,membrane,aminoacyl-tRNA synthetase multienzyme complex,intracellular ribonucleoprotein complex,GAIT complex		sp	1	5	uniprot_sprot_2015-08-28_HUMAN	>sp|P07814|SYEP_HUMAN Bifunctional glutamate/proline--tRNA ligase OS=Homo sapiens GN=EPRS PE=1 SV=5	125	223
P07900	HSP90AA1	P07900	HS90A_HUMAN	Heat shock protein HSP 90-alpha		TRUE	Tumor / Matched Normal	Tumor	Matched Normal	1000	P07900	4612.07	9426.68	1.03134	1.03134	104.392	2.04392	0.297269	0.297269	22.8816	1.22882	0	2.57626e-05	2.87874e-05	999	0.0702779	Homo sapiens	G2/M transition of mitotic cell cycle,neuron migration,skeletal muscle contraction,mitochondrial transport,receptor-mediated endocytosis,response to unfolded protein,signal transduction,response to heat,response to cold,response to salt stress,positive regulation of lamellipodium assembly,cardiac muscle cell apoptotic process,peptidyl-tyrosine phosphorylation,regulation of protein ubiquitination,…	nucleotide binding,glycoprotein binding,UTP binding,CTP binding,mRNA binding,protein tyrosine kinase activity,protein binding,ATP binding,GTP binding,ATPase activity,sulfonylurea receptor binding,protein kinase binding,protein phosphatase binding,MHC class II protein complex binding,nitric-oxide synthase regulator activity,TPR domain binding,dATP binding,identical protein binding,protein homodime…	extracellular region,nucleus,nucleoplasm,cytoplasm,cytosol,plasma membrane,cell surface,membrane,basolateral plasma membrane,apical plasma membrane,extracellular matrix,brush border membrane,ruffle membrane,melanosome,neuron projection,neuronal cell body,lysosomal lumen,myelin sheath,protein complex,perinuclear region of cytoplasm,extracellular exosome,endocytic vesicle lumen,sperm mitochondrial …	Yes	sp	1	5	uniprot_sprot_2015-08-28_HUMAN	>sp|P07900|HS90A_HUMAN Heat shock protein HSP 90-alpha OS=Homo sapiens GN=HSP90AA1 PE=1 SV=5	82	180
P07942	LAMB1	P07942	LAMB1_HUMAN	Laminin subunit beta-1	ECM glycoproteins	TRUE	Tumor / Matched Normal	Tumor	Matched Normal	700	P07942	2975.33	1208.83	-1.29944	1.29944	-59.3715	0.406285	-0.627648	0.627648	-35.2769	0.647231	0	1.81769e-12	5.06751e-12	699	0.0873838	Homo sapiens	cell adhesion,neuronal-glial interaction involved in cerebral cortex radial glia guided migration,extracellular matrix organization,positive regulation of cell migration,neuron projection development,substrate adhesion-dependent cell spreading,endodermal cell differentiation,odontogenesis,positive regulation of epithelial cell proliferation	structural molecule activity,extracellular matrix structural constituent	extracellular region,basement membrane,laminin-1 complex,laminin-2 complex,extracellular space,extracellular matrix,laminin-8 complex,laminin-10 complex,perinuclear region of cytoplasm,extracellular exosome	Yes	sp	1	2	uniprot_sprot_2015-08-28_HUMAN	>sp|P07942|LAMB1_HUMAN Laminin subunit beta-1 OS=Homo sapiens GN=LAMB1 PE=1 SV=2	76	100
P08133	ANXA6	P08133	ANXA6_HUMAN	Annexin A6	ECM-affiliated proteins	TRUE	Tumor / Matched Normal	Tumor	Matched Normal	440	P08133	1156.91	717.862	-0.688501	0.688501	-37.9502	0.620498	-0.427867	0.427867	-25.664	0.74336	0	4.6958e-06	6.02809e-06	439	0.0921909	Homo sapiens	calcium ion transport,regulation of muscle contraction,ion transmembrane transport,protein homooligomerization,mitochondrial calcium ion homeostasis,apoptotic signaling pathway	calcium ion binding,protein binding,GTP binding,calcium-dependent phospholipid binding,lipid binding,ligand-gated ion channel activity,cholesterol binding,protein homodimerization activity,calcium-dependent protein binding	mitochondrion,lysosomal membrane,focal adhesion,membrane,late endosome membrane,melanosome,perinuclear region of cytoplasm,extracellular exosome	Yes	sp	1	3	uniprot_sprot_2015-08-28_HUMAN	>sp|P08133|ANXA6_HUMAN Annexin A6 OS=Homo sapiens GN=ANXA6 PE=1 SV=3	72	121
P08238	HSP90AB1	P08238	HS90B_HUMAN	Heat shock protein HSP 90-beta		TRUE	Tumor / Matched Normal	Tumor	Matched Normal	820	P08238	7139.02	5648.44	-0.337872	0.337872	-20.8793	0.791207	0.429332	0.429332	34.661	1.34661	0	3.52559e-09	7.05117e-09	819	0.0718673	Homo sapiens	placenta development,protein folding,response to unfolded protein,response to salt stress,virion attachment to host cell,regulation of protein ubiquitination,positive regulation of protein binding,negative regulation of proteasomal ubiquitin-dependent protein catabolic process,positive regulation of phosphoprotein phosphatase activity,positive regulation of protein import into nucleus, translocat…	glycoprotein binding,UTP binding,CTP binding,double-stranded RNA binding,protein binding,ATP binding,GTP binding,drug binding,sulfonylurea receptor binding,protein kinase regulator activity,kinase binding,protein kinase binding,MHC class II protein complex binding,nitric-oxide synthase regulator activity,TPR domain binding,dATP binding,histone deacetylase binding,ion channel binding,poly(A) RNA b…	nucleoplasm,cytoplasm,mitochondrion,lysosomal membrane,cytosol,cell-cell adherens junction,cell surface,membrane,inclusion body,basolateral plasma membrane,apical plasma membrane,brush border membrane,melanosome,extracellular exosome,sperm head plasma membrane,ooplasm,COP9 signalosome	Yes	sp	1	4	uniprot_sprot_2015-08-28_HUMAN	>sp|P08238|HS90B_HUMAN Heat shock protein HSP 90-beta OS=Homo sapiens GN=HSP90AB1 PE=1 SV=4	71	146
P08727	KRT19	P08727	K1C19_HUMAN	Keratin, type I cytoskeletal 19		TRUE	Tumor / Matched Normal	Tumor	Matched Normal	1280	P08727	4307.79	42290.6	3.29532	3.29532	881.723	9.81723	1.4102	1.4102	165.774	2.65774	0	4.58541e-67	8.43715e-66	1279	0.0767411	Homo sapiens	Notch signaling pathway,viral process,response to estrogen,sarcomere organization,cell differentiation involved in embryonic placenta development	structural constituent of cytoskeleton,protein binding,structural constituent of muscle,protein complex binding	intermediate filament,plasma membrane,dystrophin-associated glycoprotein complex,Z disc,sarcolemma,costamere,extracellular exosome,cell periphery,terminal web	Yes	sp	1	4	uniprot_sprot_2015-08-28_HUMAN	>sp|P08727|K1C19_HUMAN Keratin, type I cytoskeletal 19 OS=Homo sapiens GN=KRT19 PE=1 SV=4	44	87
P08758	ANXA5	P08758	ANXA5_HUMAN	Annexin A5	ECM-affiliated proteins	TRUE	Tumor / Matched Normal	Tumor	Matched Normal	280	P08758	958.419	818.5	-0.227674	0.227674	-14.5989	0.854011	-0.218111	0.218111	-14.0309	0.859691	0	0.067711	0.0342589	279	0.11871	Homo sapiens	signal transduction,blood coagulation,response to organic substance,negative regulation of apoptotic process,negative regulation of catalytic activity,negative regulation of coagulation	phospholipase inhibitor activity,calcium ion binding,phospholipid binding,calcium-dependent phospholipid binding	intracellular,cytoplasm,focal adhesion,external side of plasma membrane,membrane,extracellular exosome,endothelial microparticle	Yes	sp	1	2	uniprot_sprot_2015-08-28_HUMAN	>sp|P08758|ANXA5_HUMAN Annexin A5 OS=Homo sapiens GN=ANXA5 PE=1 SV=2	45	70
P0C0L4	C4A	P0C0L4	CO4A_HUMAN	Complement C4-A		TRUE	Tumor / Matched Normal	Tumor	Matched Normal	840	P0C0L4	1939.7	1331.19	-0.543124	0.543124	-31.3717	0.686283	-0.629809	0.629809	-35.3738	0.646262	0	5.71138e-21	3.03142e-20	839	0.0652209	Homo sapiens	proteolysis,inflammatory response,complement activation,complement activation, classical pathway,negative regulation of endopeptidase activity,regulation of complement activation,innate immune response,positive regulation of apoptotic cell clearance	complement component C1q binding,serine-type endopeptidase activity,endopeptidase inhibitor activity	extracellular region,extracellular space,plasma membrane,cell junction,axon,dendrite,neuronal cell body,synapse,extracellular exosome,blood microparticle	Yes	sp	1	2	uniprot_sprot_2015-08-28_HUMAN	>sp|P0C0L4|CO4A_HUMAN Complement C4-A OS=Homo sapiens GN=C4A PE=1 SV=2	104	175
P10809	HSPD1	P10809	CH60_HUMAN	60 kDa heat shock protein, mitochondrial		TRUE	Tumor / Matched Normal	Tumor	Matched Normal	780	P10809	507.284	870.712	0.779402	0.779402	71.6419	1.71642	0.409827	0.409827	32.8526	1.32853	0	1.70252e-09	3.55982e-09	779	0.0671775	Homo sapiens	response to hypoxia,detection of misfolded protein,B cell cytokine production,MyD88-dependent toll-like receptor signaling pathway,positive regulation of T cell mediated immune response to tumor cell,response to ischemia,'de novo' protein folding,activation of cysteine-type endopeptidase activity involved in apoptotic process,response to unfolded protein,apoptotic mitochondrial changes,response t…	lipopolysaccharide binding,protease binding,p53 binding,DNA replication origin binding,single-stranded DNA binding,double-stranded RNA binding,protein binding,ATP binding,ATPase activity,ubiquitin protein ligase binding,protein complex binding,insulin binding,poly(A) RNA binding,protein heterodimerization activity,unfolded protein binding,chaperone binding,misfolded protein binding	extracellular space,cytoplasm,mitochondrion,mitochondrial inner membrane,mitochondrial matrix,early endosome,peroxisomal matrix,rough endoplasmic reticulum,Golgi apparatus,cytosol,plasma membrane,clathrin-coated pit,cell surface,membrane,mitochondrial crista,coated vesicle,secretory granule,extracellular matrix,zymogen granule,myelin sheath,protein complex,membrane raft,lipopolysaccharide recepto…	Yes	sp	1	2	uniprot_sprot_2015-08-28_HUMAN	>sp|P10809|CH60_HUMAN 60 kDa heat shock protein, mitochondrial OS=Homo sapiens GN=HSPD1 PE=1 SV=2	80	188
P11021	HSPA5	P11021	GRP78_HUMAN	78 kDa glucose-regulated protein		TRUE	Tumor / Matched Normal	Tumor	Matched Normal	660	P11021	608.966	1331.42	1.12854	1.12854	118.637	2.18637	0.773013	0.773013	70.8835	1.70884	0	1.51207e-20	7.80056e-20	659	0.0803872	Homo sapiens	ER overload response,activation of signaling protein activity involved in unfolded protein response,cerebellum structural organization,cerebellar Purkinje cell layer development,substantia nigra development,positive regulation of cell migration,ER-associated ubiquitin-dependent protein catabolic process,negative regulation of transforming growth factor beta receptor signaling pathway,endoplasmic …	glycoprotein binding,calcium ion binding,protein binding,ATP binding,ATPase activity,enzyme binding,protein domain specific binding,ubiquitin protein ligase binding,ribosome binding,unfolded protein binding,chaperone binding,misfolded protein binding,cadherin binding involved in cell-cell adhesion	nucleus,mitochondrion,endoplasmic reticulum,endoplasmic reticulum lumen,endoplasmic reticulum membrane,smooth endoplasmic reticulum,endoplasmic reticulum-Golgi intermediate compartment,plasma membrane,cell-cell adherens junction,focal adhesion,cell surface,membrane,integral component of endoplasmic reticulum membrane,midbody,extracellular matrix,endoplasmic reticulum chaperone complex,melanosome,…	Yes	sp	1	2	uniprot_sprot_2015-08-28_HUMAN	>sp|P11021|GRP78_HUMAN 78 kDa glucose-regulated protein OS=Homo sapiens GN=HSPA5 PE=1 SV=2	68	133
P11216	PYGB	P11216	PYGB_HUMAN	Glycogen phosphorylase, brain form		TRUE	Tumor / Matched Normal	Tumor	Matched Normal	440	P11216	611.395	759.363	0.312686	0.312686	24.2018	1.24202	0.454444	0.454444	37.0254	1.37025	0	1.5737e-05	1.82113e-05	439	0.103947	Homo sapiens	glycogen catabolic process	protein binding,glycogen phosphorylase activity,pyridoxal phosphate binding	cytoplasm,membrane,extracellular exosome	Yes	sp	1	5	uniprot_sprot_2015-08-28_HUMAN	>sp|P11216|PYGB_HUMAN Glycogen phosphorylase, brain form OS=Homo sapiens GN=PYGB PE=1 SV=5	62	105
P11940	PABPC1	P11940	PABP1_HUMAN	Polyadenylate-binding protein 1		TRUE	Tumor / Matched Normal	Tumor	Matched Normal	400	P11940	1169.7	1352.71	0.20971	0.20971	15.6455	1.15646	0.601988	0.601988	51.7807	1.51781	0	9.77502e-08	1.66025e-07	399	0.11071	Homo sapiens	nuclear-transcribed mRNA catabolic process, nonsense-mediated decay,nuclear-transcribed mRNA poly(A) tail shortening,mRNA splicing, via spliceosome,mRNA polyadenylation,translational initiation,gene silencing by RNA,regulation of mRNA stability,positive regulation of viral genome replication,positive regulation of translation,mRNA stabilization,positive regulation of nuclear-transcribed mRNA poly…	nucleotide binding,mRNA 3'-UTR binding,protein binding,protein C-terminus binding,poly(A) binding,poly(U) RNA binding,translation activator activity,poly(A) RNA binding	nucleus,cytoplasm,cytosol,focal adhesion,cytoplasmic stress granule,membrane,intracellular ribonucleoprotein complex,cytoplasmic ribonucleoprotein granule,extracellular exosome,catalytic step 2 spliceosome	Yes	sp	1	2	uniprot_sprot_2015-08-28_HUMAN	>sp|P11940|PABP1_HUMAN Polyadenylate-binding protein 1 OS=Homo sapiens GN=PABPC1 PE=1 SV=2	45	81
P12236	SLC25A6	P12236	ADT3_HUMAN	ADP/ATP translocase 3		TRUE	Tumor / Matched Normal	Tumor	Matched Normal	160	P12236	929.523	1677.32	0.851593	0.851593	80.4492	1.80449	0.885148	0.885148	84.6955	1.84695	0	2.35417e-08	4.30282e-08	159	0.150091	Homo sapiens	protein targeting to mitochondrion,apoptotic process,adenine transport,ADP transport,ATP transport,active induction of host immune response by virus,regulation of insulin secretion,transmembrane transport	ATP:ADP antiporter activity,protein binding,adenine transmembrane transporter activity	nucleus,mitochondrion,mitochondrial inner membrane,mitochondrial inner membrane presequence translocase complex,integral component of membrane,extracellular matrix	Yes	sp	1	4	uniprot_sprot_2015-08-28_HUMAN	>sp|P12236|ADT3_HUMAN ADP/ATP translocase 3 OS=Homo sapiens GN=SLC25A6 PE=1 SV=4	7	12
P12814	ACTN1	P12814	ACTN1_HUMAN	Alpha-actinin-1		TRUE	Tumor / Matched Normal	Tumor	Matched Normal	1000	P12814	1900.23	1401.37	-0.439337	0.439337	-26.2526	0.737474	-0.344007	0.344007	-21.215	0.78785	0	1.31254e-08	2.42315e-08	999	0.0599836	Homo sapiens	platelet degranulation,actin filament organization,platelet formation,platelet morphogenesis,regulation of apoptotic process,focal adhesion assembly,actin filament bundle assembly,negative regulation of cellular component movement,actin filament network formation,actin crosslink formation,regulation of nucleic acid-templated transcription,platelet activation,platelet aggregation	double-stranded RNA binding,integrin binding,calcium ion binding,protein binding,vinculin binding,ligand-dependent nuclear receptor transcription coactivator activity,protein homodimerization activity,ion channel binding,actin filament binding	stress fiber,ruffle,extracellular region,extracellular space,intracellular,cytoplasm,cytosol,plasma membrane,brush border,cell-cell junction,fascia adherens,focal adhesion,Z disc,platelet alpha granule lumen,pseudopodium,cell projection,extracellular exosome,actin filament	Yes	sp	1	2	uniprot_sprot_2015-08-28_HUMAN	>sp|P12814|ACTN1_HUMAN Alpha-actinin-1 OS=Homo sapiens GN=ACTN1 PE=1 SV=2	77	166
P13667	PDIA4	P13667	PDIA4_HUMAN	Protein disulfide-isomerase A4		TRUE	Tumor / Matched Normal	Tumor	Matched Normal	100	P13667	341.985	186.244	-0.876741	0.876741	-45.5404	0.544596	0.0703092	0.0703092	4.99417	1.04994	0	0.752598	0.248465	99	0.221318	Homo sapiens	protein folding,protein secretion,response to endoplasmic reticulum stress,cell redox homeostasis,chaperone-mediated protein folding	protein disulfide isomerase activity,protein binding,poly(A) RNA binding	endoplasmic reticulum lumen,cell surface,melanosome		sp	1	2	uniprot_sprot_2015-08-28_HUMAN	>sp|P13667|PDIA4_HUMAN Protein disulfide-isomerase A4 OS=Homo sapiens GN=PDIA4 PE=1 SV=2	69	125
P14678;P63162	SNRPB;SNRPN	P14678;P63162	RSMB_HUMAN;RSMN_HUMAN	Small nuclear ribonucleoprotein-associated proteins B and B';Small nuclear ribonucleoprotein-associated protein N		TRUE	Tumor / Matched Normal	Tumor	Matched Normal	100	P14678;P63162	2487.55	1267.2	-0.97308	0.97308	-49.0583	0.509417	0.180329	0.180329	13.3142	1.13314	0	0.451264	0.167856	99	0.23724	Homo sapiens	spliceosomal snRNP assembly,mRNA splicing, via spliceosome,termination of RNA polymerase II transcription,protein methylation,histone mRNA metabolic process,RNA splicing,nuclear import;mRNA splicing, via spliceosome,RNA splicing,response to hormone	protein binding,U2 snRNA binding,poly(A) RNA binding,telomerase RNA binding,histone pre-mRNA DCP binding;RNA binding,protein binding	nucleoplasm,spliceosomal complex,U5 snRNP,U7 snRNP,U1 snRNP,U2 snRNP,U4 snRNP,U12-type spliceosomal complex,cytosol,small nuclear ribonucleoprotein complex,methylosome,SMN-Sm protein complex,U4/U6 x U5 tri-snRNP complex,extracellular exosome,U2-type prespliceosome,catalytic step 2 spliceosome,histone pre-mRNA 3'end processing complex,telomerase holoenzyme complex;spliceosomal complex,U5 snRNP,U1 …	Yes	sp	1	2;1	uniprot_sprot_2015-08-28_HUMAN	>sp|P14678|RSMB_HUMAN Small nuclear ribonucleoprotein-associated proteins B and B' OS=Homo sapiens GN=SNRPB PE=1 SV=2;>sp|P63162|RSMN_HUMAN Small nuclear ribonucleoprotein-associated protein N OS=Homo sapiens GN=SNRPN PE=1 SV=1	5	11
P14868	DARS	P14868	SYDC_HUMAN	Aspartate--tRNA ligase, cytoplasmic		TRUE	Tumor / Matched Normal	Tumor	Matched Normal	380	P14868	1106.39	1491.25	0.43066	0.43066	34.785	1.34785	0.226989	0.226989	17.039	1.17039	0	0.039633	0.0215754	379	0.109794	Homo sapiens	translation,tRNA aminoacylation for protein translation,aspartyl-tRNA aminoacylation,protein complex assembly	aminoacylase activity,aspartate-tRNA ligase activity,protein binding,ATP binding,poly(A) RNA binding	cytoplasm,cytosol,membrane,extracellular exosome	Yes	sp	1	2	uniprot_sprot_2015-08-28_HUMAN	>sp|P14868|SYDC_HUMAN Aspartate--tRNA ligase, cytoplasmic OS=Homo sapiens GN=DARS PE=1 SV=2	43	70
P16615	ATP2A2	P16615	AT2A2_HUMAN	Sarcoplasmic/endoplasmic reticulum calcium ATPase 2		TRUE	Tumor / Matched Normal	Tumor	Matched Normal	540	P16615	1342.25	1358.23	0.0170771	0.0170771	1.19073	1.01191	0.265925	0.265925	20.2407	1.20241	0	0.000770068	0.000673657	539	0.0785419	Homo sapiens	regulation of the force of heart contraction,ER-nucleus signaling pathway,organelle organization,cell adhesion,epidermis development,positive regulation of heart rate,regulation of cardiac muscle contraction by calcium ion signaling,transition between fast and slow fiber,cardiac muscle hypertrophy in response to stress,endoplasmic reticulum calcium ion homeostasis,positive regulation of endoplasm…	calcium-transporting ATPase activity,calcium ion binding,protein binding,ATP binding,protein C-terminus binding,enzyme binding,lutropin-choriogonadotropic hormone receptor binding,S100 protein binding,calcium-transporting ATPase activity involved in regulation of cardiac muscle cell membrane potential	endoplasmic reticulum,endoplasmic reticulum membrane,integral component of plasma membrane,vesicle membrane,membrane,sarcoplasmic reticulum,platelet dense tubular network membrane,extrinsic component of cytoplasmic side of plasma membrane,sarcoplasmic reticulum membrane,protein complex,perinuclear region of cytoplasm,ribbon synapse		sp	1	1	uniprot_sprot_2015-08-28_HUMAN	>sp|P16615|AT2A2_HUMAN Sarcoplasmic/endoplasmic reticulum calcium ATPase 2 OS=Homo sapiens GN=ATP2A2 PE=1 SV=1	45	70
P17931	LGALS3	P17931	LEG3_HUMAN	Galectin-3	ECM-affiliated proteins	TRUE	Tumor / Matched Normal	Tumor	Matched Normal	220	P17931	2329.27	1201.41	-0.955152	0.955152	-48.4213	0.515787	-0.0912255	0.0912255	-6.1275	0.938725	0	0.493158	0.178859	219	0.132593	Homo sapiens	monocyte chemotaxis,mRNA processing,RNA splicing,neutrophil chemotaxis,epithelial cell differentiation,regulation of T cell proliferation,innate immune response,negative regulation of endocytosis,eosinophil chemotaxis,macrophage chemotaxis,negative regulation of T cell receptor signaling pathway,positive chemotaxis,regulation of T cell apoptotic process,mononuclear cell migration,positive regulat…	protein binding,IgE binding,carbohydrate binding,chemoattractant activity,laminin binding,poly(A) RNA binding	immunological synapse,extracellular space,nucleus,spliceosomal complex,cytoplasm,mitochondrial inner membrane,plasma membrane,membrane,extracellular exosome,extracellular matrix	Yes	sp	1	5	uniprot_sprot_2015-08-28_HUMAN	>sp|P17931|LEG3_HUMAN Galectin-3 OS=Homo sapiens GN=LGALS3 PE=1 SV=5	12	19
P17987	TCP1	P17987	TCPA_HUMAN	T-complex protein 1 subunit alpha		TRUE	Tumor / Matched Normal	Tumor	Matched Normal	400	P17987	2401.43	2117.22	-0.181724	0.181724	-11.8351	0.881649	0.141606	0.141606	10.3133	1.10313	0	0.137216	0.0628573	399	0.0949678	Homo sapiens	protein folding,tubulin complex assembly,binding of sperm to zona pellucida,positive regulation of telomere maintenance via telomerase,translocation of peptides or proteins into host cell cytoplasm,protein stabilization,positive regulation of telomerase activity,scaRNA localization to Cajal body,toxin transport,positive regulation of establishment of protein localization to telomere,positive regu…	protein binding,ATP binding,ubiquitin protein ligase binding,poly(A) RNA binding,unfolded protein binding	pericentriolar material,acrosomal vesicle,zona pellucida receptor complex,nuclear heterochromatin,Golgi apparatus,centrosome,cytosol,chaperonin-containing T-complex,microtubule,myelin sheath,cell body,extracellular exosome	Yes	sp	1	1	uniprot_sprot_2015-08-28_HUMAN	>sp|P17987|TCPA_HUMAN T-complex protein 1 subunit alpha OS=Homo sapiens GN=TCP1 PE=1 SV=1	42	75
P20073	ANXA7	P20073	ANXA7_HUMAN	Annexin A7	ECM-affiliated proteins	TRUE	Tumor / Matched Normal	Tumor	Matched Normal	220	P20073	1549.39	1459.65	-0.0860742	0.0860742	-5.79172	0.942083	-0.0505604	0.0505604	-3.44388	0.965561	0	0.590162	0.206838	219	0.0935221	Homo sapiens	cellular calcium ion homeostasis,autophagy,hemostasis,cell proliferation,regulation of cell shape,response to salt stress,cellular water homeostasis,negative regulation of gene expression,response to organic cyclic compound,epithelial cell differentiation,social behavior,response to calcium ion,membrane fusion	integrin binding,calcium ion binding,protein binding,calcium-dependent phospholipid binding,poly(A) RNA binding,calcium-dependent protein binding	nucleus,nuclear envelope,endoplasmic reticulum membrane,cytosol,plasma membrane,membrane,extracellular exosome,chromaffin granule membrane	Yes	sp	1	3	uniprot_sprot_2015-08-28_HUMAN	>sp|P20073|ANXA7_HUMAN Annexin A7 OS=Homo sapiens GN=ANXA7 PE=1 SV=3	23	33
P21333	FLNA	P21333	FLNA_HUMAN	Filamin-A		TRUE	Tumor / Matched Normal	Tumor	Matched Normal	4160	P21333	38314.6	12214.8	-1.64927	1.64927	-68.1198	0.318802	-1.17143	1.17143	-55.6019	0.443981	0	6.51212e-254	8.98672e-252	4159	0.0320443	Homo sapiens	platelet degranulation,adenylate cyclase-inhibiting dopamine receptor signaling pathway,negative regulation of transcription from RNA polymerase I promoter,platelet activation,regulation of cell migration,actin cytoskeleton reorganization,cell junction assembly,protein localization to cell surface,negative regulation of protein catabolic process,cilium assembly,mRNA transcription from RNA polymer…	G-protein coupled receptor binding,glycoprotein binding,signal transducer activity,protein binding,transcription factor binding,Rho GTPase binding,Ral GTPase binding,kinase binding,small GTPase binding,mu-type opioid receptor binding,Fc-gamma receptor I complex binding,protein homodimerization activity,poly(A) RNA binding,SMAD binding,Rac GTPase binding,actin filament binding,GTPase binding,cadhe…	extracellular region,nucleus,nucleolus,cytoplasm,cytosol,plasma membrane,cell-cell junction,cell-cell adherens junction,focal adhesion,actin cytoskeleton,membrane,cortical cytoskeleton,extracellular matrix,Myb complex,neuronal cell body,dendritic shaft,perinuclear region of cytoplasm,extracellular exosome,apical dendrite,filamentous actin	Yes	sp	1	4	uniprot_sprot_2015-08-28_HUMAN	>sp|P21333|FLNA_HUMAN Filamin-A OS=Homo sapiens GN=FLNA PE=1 SV=4	207	388
P21397	MAOA	P21397	AOFA_HUMAN	Amine oxidase [flavin-containing] A		TRUE	Tumor / Matched Normal	Tumor	Matched Normal	340	P21397	1217.29	1108.98	-0.134441	0.134441	-8.89771	0.911023	-0.515543	0.515543	-30.047	0.69953	0	8.68481e-06	1.05595e-05	339	0.113975	Homo sapiens	cellular biogenic amine metabolic process,neurotransmitter metabolic process,neurotransmitter catabolic process,dopamine catabolic process,oxidation-reduction process	primary amine oxidase activity	mitochondrion,mitochondrial outer membrane,integral component of membrane		sp	1	1	uniprot_sprot_2015-08-28_HUMAN	>sp|P21397|AOFA_HUMAN Amine oxidase [flavin-containing] A OS=Homo sapiens GN=MAOA PE=1 SV=1	25	39
P22392	NME2	P22392	NDKB_HUMAN	Nucleoside diphosphate kinase B		TRUE	Tumor / Matched Normal	Tumor	Matched Normal	140	P22392	284.254	272.511	-0.0608629	0.0608629	-4.13095	0.958691	0.423183	0.423183	34.0882	1.34088	0	0.00841911	0.00550634	139	0.157756	Homo sapiens	negative regulation of myeloid leukocyte differentiation,purine nucleotide metabolic process,nucleoside diphosphate phosphorylation,GTP biosynthetic process,pyrimidine nucleotide metabolic process,UTP biosynthetic process,CTP biosynthetic process,transcription, DNA-templated,regulation of transcription, DNA-templated,cell adhesion,integrin-mediated signaling pathway,nucleoside triphosphate biosyn…	DNA binding,transcription factor activity, sequence-specific DNA binding,nucleoside diphosphate kinase activity,protein histidine kinase activity,protein serine/threonine kinase activity,fatty acid binding,protein binding,ATP binding,drug binding,intermediate filament binding,enzyme binding,metal ion binding	ruffle,nucleus,cytoplasm,cytosol,intermediate filament,lamellipodium,mitochondrial membrane,myelin sheath,perinuclear region of cytoplasm,extracellular exosome,cell periphery,focal adhesion	Yes	sp	1	1	uniprot_sprot_2015-08-28_HUMAN	>sp|P22392|NDKB_HUMAN Nucleoside diphosphate kinase B OS=Homo sapiens GN=NME2 PE=1 SV=1	19	36
P25685	DNAJB1	P25685	DNJB1_HUMAN	DnaJ homolog subfamily B member 1		TRUE	Tumor / Matched Normal	Tumor	Matched Normal	160	P25685	530.082	504.858	-0.0703375	0.0703375	-4.75848	0.952415	0.477779	0.477779	39.2599	1.3926	0	0.00108012	0.000902004	159	0.143035	Homo sapiens	response to unfolded protein,positive regulation of ATPase activity,chaperone mediated protein folding requiring cofactor,chaperone cofactor-dependent protein refolding,negative regulation of inclusion body assembly,cell-cell adhesion,regulation of cellular response to heat	ATPase activator activity,protein binding,Hsp70 protein binding,unfolded protein binding,chaperone binding,ATPase binding,cadherin binding involved in cell-cell adhesion	nucleus,nucleoplasm,nucleolus,cytoplasm,cytosol,cell-cell adherens junction,extracellular exosome	Yes	sp	1	4	uniprot_sprot_2015-08-28_HUMAN	>sp|P25685|DNJB1_HUMAN DnaJ homolog subfamily B member 1 OS=Homo sapiens GN=DNAJB1 PE=1 SV=4	21	28
P26641	EEF1G	P26641	EF1G_HUMAN	Elongation factor 1-gamma		TRUE	Tumor / Matched Normal	Tumor	Matched Normal	420	P26641	1300.33	2400.2	0.884276	0.884276	84.5838	1.84584	0.66143	0.66143	58.165	1.58165	0	9.01308e-11	2.06441e-10	419	0.0993034	Homo sapiens	translational elongation,glutathione metabolic process,response to virus,cell-cell adhesion	translation elongation factor activity,glutathione transferase activity,protein binding,cadherin binding involved in cell-cell adhesion	nucleus,cytoplasm,cytosol,cell-cell adherens junction,membrane,extracellular exosome,endoplasmic reticulum	Yes	sp	1	3	uniprot_sprot_2015-08-28_HUMAN	>sp|P26641|EF1G_HUMAN Elongation factor 1-gamma OS=Homo sapiens GN=EEF1G PE=1 SV=3	36	59
P27361	MAPK3	P27361	MK03_HUMAN	Mitogen-activated protein kinase 3		TRUE	Tumor / Matched Normal	Tumor	Matched Normal	160	P27361	383.886	297.749	-0.366582	0.366582	-22.4382	0.775618	-0.299049	0.299049	-18.7212	0.812788	0	0.0855941	0.0416649	159	0.172333	Homo sapiens	MAPK cascade,activation of MAPK activity,MAPK import into nucleus,positive regulation of protein phosphorylation,transcription initiation from RNA polymerase I promoter,protein complex assembly,protein phosphorylation,apoptotic process,DNA damage induced protein phosphorylation,cell cycle,axon guidance,fibroblast growth factor receptor signaling pathway,response to toxic substance,regulation of p…	phosphotyrosine binding,protein serine/threonine kinase activity,MAP kinase activity,protein binding,ATP binding,kinase activity,phosphatase binding,scaffold protein binding	nucleus,nuclear envelope,nucleoplasm,mitochondrion,early endosome,late endosome,Golgi apparatus,cytosol,cytoskeleton,caveola,focal adhesion,microtubule cytoskeleton,pseudopodium,protein complex,extracellular exosome	Yes	sp	1	4	uniprot_sprot_2015-08-28_HUMAN	>sp|P27361|MK03_HUMAN Mitogen-activated protein kinase 3 OS=Homo sapiens GN=MAPK3 PE=1 SV=4	16	26
P28340	POLD1	P28340	DPOD1_HUMAN	DNA polymerase delta catalytic subunit		TRUE	Tumor / Matched Normal	Tumor	Matched Normal	80	P28340	54.7644	78.5378	0.520148	0.520148	43.4103	1.4341	0.36488	0.36488	28.7774	1.28777	0	0.0978994	0.0469102	79	0.216481	Homo sapiens	telomere maintenance via recombination,telomere maintenance,DNA synthesis involved in DNA repair,DNA replication,DNA strand elongation involved in DNA replication,DNA repair,transcription-coupled nucleotide-excision repair,base-excision repair, gap-filling,nucleotide-excision repair, DNA incision, 5'-to lesion,nucleotide-excision repair, DNA gap filling,mismatch repair,response to UV,translesion …	nucleotide binding,DNA binding,chromatin binding,damaged DNA binding,DNA-directed DNA polymerase activity,protein binding,3'-5'-exodeoxyribonuclease activity,enzyme binding,metal ion binding,4 iron, 4 sulfur cluster binding	nucleotide-excision repair complex,nucleus,nucleoplasm,cytoplasm,membrane,aggresome,delta DNA polymerase complex,nuclear chromosome, telomeric region		sp	1	2	uniprot_sprot_2015-08-28_HUMAN	>sp|P28340|DPOD1_HUMAN DNA polymerase delta catalytic subunit OS=Homo sapiens GN=POLD1 PE=1 SV=2	53	68
P29590	PML	P29590	PML_HUMAN	Protein PML		TRUE	Tumor / Matched Normal	Tumor	Matched Normal	160	P29590	456.246	450.375	-0.0186851	0.0186851	-1.2868	0.987132	0.144318	0.144318	10.5208	1.10521	0	0.360888	0.139993	159	0.157005	Homo sapiens	response to hypoxia,regulation of protein phosphorylation,transcription, DNA-templated,regulation of transcription, DNA-templated,protein complex assembly,activation of cysteine-type endopeptidase activity involved in apoptotic process,DNA damage response, signal transduction by p53 class mediator resulting in cell cycle arrest,cell cycle arrest,transforming growth factor beta receptor signaling …	DNA binding,protein binding,zinc ion binding,ubiquitin protein ligase binding,SUMO binding,protein homodimerization activity,SMAD binding	nuclear chromosome, telomeric region,nucleus,nucleoplasm,nucleolus,cytoplasm,cytosol,nuclear matrix,PML body,early endosome membrane,nuclear membrane,extrinsic component of endoplasmic reticulum membrane		sp	1	3	uniprot_sprot_2015-08-28_HUMAN	>sp|P29590|PML_HUMAN Protein PML OS=Homo sapiens GN=PML PE=1 SV=3	42	53
P30876	POLR2B	P30876	RPB2_HUMAN	DNA-directed RNA polymerase II subunit RPB2		TRUE	Tumor / Matched Normal	Tumor	Matched Normal	60	P30876	89.3198	136.717	0.614143	0.614143	53.0649	1.53065	0.350552	0.350552	27.5048	1.27505	0	0.0796817	0.0392017	59	0.194932	Homo sapiens	mRNA splicing, via spliceosome,transcription-coupled nucleotide-excision repair,transcription from RNA polymerase II promoter,transcription initiation from RNA polymerase II promoter,transcription elongation from RNA polymerase II promoter,7-methylguanosine mRNA capping,fibroblast growth factor receptor signaling pathway,gene expression,gene silencing by RNA,somatic stem cell population maintenan…	DNA binding,chromatin binding,protein binding,ribonucleoside binding,poly(A) RNA binding,metal ion binding,RNA polymerase II activity	nucleus,nucleoplasm,DNA-directed RNA polymerase II, core complex,membrane,nuclear chromosome, telomeric region		sp	1	1	uniprot_sprot_2015-08-28_HUMAN	>sp|P30876|RPB2_HUMAN DNA-directed RNA polymerase II subunit RPB2 OS=Homo sapiens GN=POLR2B PE=1 SV=1	51	72
P35268	RPL22	P35268	RL22_HUMAN	60S ribosomal protein L22		TRUE	Tumor / Matched Normal	Tumor	Matched Normal	180	P35268	840.243	1812.24	1.1089	1.1089	115.68	2.1568	0.51483	0.51483	42.8826	1.42883	0	0.0110945	0.00707993	179	0.200046	Homo sapiens	nuclear-transcribed mRNA catabolic process, nonsense-mediated decay,cytoplasmic translation,rRNA processing,translation,translational initiation,SRP-dependent cotranslational protein targeting to membrane,viral transcription,alpha-beta T cell differentiation	RNA binding,structural constituent of ribosome,protein binding,heparin binding,poly(A) RNA binding	nucleus,cytoplasm,cytosol,focal adhesion,cytosolic large ribosomal subunit,intracellular ribonucleoprotein complex,extracellular matrix,extracellular exosome	Yes	sp	1	2	uniprot_sprot_2015-08-28_HUMAN	>sp|P35268|RL22_HUMAN 60S ribosomal protein L22 OS=Homo sapiens GN=RPL22 PE=1 SV=2	7	15
P38646	HSPA9	P38646	GRP75_HUMAN	Stress-70 protein, mitochondrial		TRUE	Tumor / Matched Normal	Tumor	Matched Normal	480	P38646	793.896	2855.32	1.84663	1.84663	259.659	3.59659	1.61421	1.61421	206.145	3.06145	0	2.85207e-53	4.37317e-52	479	0.0922634	Homo sapiens	protein folding,protein export from nucleus,erythrocyte differentiation,negative regulation of apoptotic process,negative regulation of erythrocyte differentiation	protein binding,ATP binding,ubiquitin protein ligase binding,poly(A) RNA binding,unfolded protein binding	nucleolus,cytoplasm,mitochondrion,focal adhesion,extracellular matrix,mitochondrial nucleoid,myelin sheath,extracellular exosome	Yes	sp	1	2	uniprot_sprot_2015-08-28_HUMAN	>sp|P38646|GRP75_HUMAN Stress-70 protein, mitochondrial OS=Homo sapiens GN=HSPA9 PE=1 SV=2	68	123
P39023	RPL3	P39023	RL3_HUMAN	60S ribosomal protein L3		TRUE	Tumor / Matched Normal	Tumor	Matched Normal	200	P39023	310.623	563.242	0.858589	0.858589	81.3264	1.81326	0.625155	0.625155	54.2376	1.54238	0	4.96846e-05	5.35662e-05	199	0.150341	Homo sapiens	ribosomal large subunit assembly,nuclear-transcribed mRNA catabolic process, nonsense-mediated decay,rRNA processing,translation,translational initiation,SRP-dependent cotranslational protein targeting to membrane,viral transcription,cellular response to interleukin-4	RNA binding,structural constituent of ribosome,protein binding,5S rRNA binding,poly(A) RNA binding	nucleus,nucleoplasm,nucleolus,cytoplasm,cytosol,focal adhesion,cytosolic large ribosomal subunit,extracellular exosome	Yes	sp	1	2	uniprot_sprot_2015-08-28_HUMAN	>sp|P39023|RL3_HUMAN 60S ribosomal protein L3 OS=Homo sapiens GN=RPL3 PE=1 SV=2	33	62
P42704	LRPPRC	P42704	LPPRC_HUMAN	Leucine-rich PPR motif-containing protein, mitochondrial		TRUE	Tumor / Matched Normal	Tumor	Matched Normal	1120	P42704	502.991	1326.62	1.39915	1.39915	163.746	2.63746	0.764668	0.764668	69.898	1.69898	0	3.61447e-37	3.56284e-36	1119	0.0578262	Homo sapiens	negative regulation of mitochondrial RNA catabolic process,transcription, DNA-templated,regulation of transcription, DNA-templated,mitochondrion transport along microtubule,mRNA transport,regulation of mitochondrial translation	single-stranded DNA binding,RNA binding,protein binding,microtubule binding,ubiquitin protein ligase binding,poly(A) RNA binding,beta-tubulin binding,actin filament binding	condensed nuclear chromosome,nucleus,nuclear inner membrane,nuclear outer membrane,nucleoplasm,mitochondrion,cytoskeleton,microtubule,membrane,intracellular ribonucleoprotein complex,mitochondrial nucleoid,perinuclear region of cytoplasm		sp	1	3	uniprot_sprot_2015-08-28_HUMAN	>sp|P42704|LPPRC_HUMAN Leucine-rich PPR motif-containing protein, mitochondrial OS=Homo sapiens GN=LRPPRC PE=1 SV=3	122	204
P43034	PAFAH1B1	P43034	LIS1_HUMAN	Platelet-activating factor acetylhydrolase IB subunit alpha		TRUE	Tumor / Matched Normal	Tumor	Matched Normal	80	P43034	4468.33	600.353	-2.89585	2.89585	-86.5643	0.134357	-1.07482	1.07482	-52.5269	0.474731	0	0.000343818	0.000322768	79	0.285383	Homo sapiens	G2/M transition of mitotic cell cycle,establishment of mitotic spindle orientation,microtubule cytoskeleton organization,ameboidal-type cell migration,acrosome assembly,neuron migration,positive regulation of cytokine-mediated signaling pathway,microtubule-based process,sister chromatid cohesion,mitotic nuclear division,nuclear migration,chemical synaptic transmission,germ cell development,neurob…	phospholipase A2 activity,protein binding,microtubule binding,heparin binding,protein complex binding,dynactin binding,protein homodimerization activity,phospholipase binding,dynein binding,dynein intermediate chain binding,phosphoprotein binding	astral microtubule,kinetochore,nuclear envelope,centrosome,cytosol,kinesin complex,microtubule associated complex,cell cortex,growth cone,nuclear membrane,neuronal cell body,perinuclear region of cytoplasm,extracellular exosome,axon cytoplasm,cell leading edge	Yes	sp	1	2	uniprot_sprot_2015-08-28_HUMAN	>sp|P43034|LIS1_HUMAN Platelet-activating factor acetylhydrolase IB subunit alpha OS=Homo sapiens GN=PAFAH1B1 PE=1 SV=2	27	45
P43304	GPD2	P43304	GPDM_HUMAN	Glycerol-3-phosphate dehydrogenase, mitochondrial		TRUE	Tumor / Matched Normal	Tumor	Matched Normal	460	P43304	1347.1	1776.11	0.398862	0.398862	31.8467	1.31847	0.374808	0.374808	29.6667	1.29667	0	7.04339e-06	8.67846e-06	459	0.0823813	Homo sapiens	glycerol-3-phosphate metabolic process,gluconeogenesis,glycerol catabolic process,multicellular organism growth,camera-type eye development,cellular lipid metabolic process,oxidation-reduction process	glycerol-3-phosphate dehydrogenase activity,calcium ion binding,sn-glycerol-3-phosphate:ubiquinone-8 oxidoreductase activity	mitochondrial inner membrane,glycerol-3-phosphate dehydrogenase complex		sp	1	3	uniprot_sprot_2015-08-28_HUMAN	>sp|P43304|GPDM_HUMAN Glycerol-3-phosphate dehydrogenase, mitochondrial OS=Homo sapiens GN=GPD2 PE=1 SV=3	45	59
P45880	VDAC2	P45880	VDAC2_HUMAN	Voltage-dependent anion-selective channel protein 2		TRUE	Tumor / Matched Normal	Tumor	Matched Normal	260	P45880	3231.55	6931.4	1.10092	1.10092	114.492	2.14492	0.525055	0.525055	43.8989	1.43899	0	1.57897e-05	1.82342e-05	259	0.119085	Homo sapiens	anion transport,negative regulation of protein polymerization,transmembrane transport,regulation of anion transmembrane transport,negative regulation of intrinsic apoptotic signaling pathway	nucleotide binding,voltage-gated anion channel activity,porin activity	nucleus,mitochondrion,mitochondrial outer membrane,mitochondrial inner membrane,synaptic vesicle,mitochondrial nucleoid,myelin sheath,pore complex,extracellular exosome	Yes	sp	1	2	uniprot_sprot_2015-08-28_HUMAN	>sp|P45880|VDAC2_HUMAN Voltage-dependent anion-selective channel protein 2 OS=Homo sapiens GN=VDAC2 PE=1 SV=2	21	28
P46778	RPL21	P46778	RL21_HUMAN	60S ribosomal protein L21		TRUE	Tumor / Matched Normal	Tumor	Matched Normal	80	P46778	98.0806	320.306	1.70741	1.70741	226.575	3.26575	0.933599	0.933599	91.0035	1.91003	0	0.000145958	0.000145958	79	0.23243	Homo sapiens	nuclear-transcribed mRNA catabolic process, nonsense-mediated decay,rRNA processing,translation,translational initiation,SRP-dependent cotranslational protein targeting to membrane,viral transcription	RNA binding,structural constituent of ribosome,protein binding,poly(A) RNA binding	nucleolus,cytoplasm,cytosol,membrane,cytosolic large ribosomal subunit		sp	1	2	uniprot_sprot_2015-08-28_HUMAN	>sp|P46778|RL21_HUMAN 60S ribosomal protein L21 OS=Homo sapiens GN=RPL21 PE=1 SV=2	10	17
P46939	UTRN	P46939	UTRO_HUMAN	Utrophin		TRUE	Tumor / Matched Normal	Tumor	Matched Normal	880	P46939	692.973	374.599	-0.887451	0.887451	-45.9432	0.540568	-0.744855	0.744855	-40.3272	0.596728	0	3.17844e-29	2.37095e-28	879	0.0639559	Homo sapiens	positive regulation of cell-matrix adhesion,muscle contraction,muscle organ development,neuromuscular junction development,regulation of sodium ion transmembrane transporter activity	actin binding,integrin binding,protein binding,zinc ion binding,vinculin binding,protein kinase binding,actin filament binding	nucleoplasm,cytoplasm,cytoskeleton,plasma membrane,dystrophin-associated glycoprotein complex,membrane,cell junction,filopodium,growth cone,cortical actin cytoskeleton,filopodium membrane,neuromuscular junction,sarcolemma,protein complex,postsynaptic membrane,extracellular exosome,contractile ring	Yes	sp	1	2	uniprot_sprot_2015-08-28_HUMAN	>sp|P46939|UTRO_HUMAN Utrophin OS=Homo sapiens GN=UTRN PE=1 SV=2	126	151
P48643	CCT5	P48643	TCPE_HUMAN	T-complex protein 1 subunit epsilon		TRUE	Tumor / Matched Normal	Tumor	Matched Normal	300	P48643	308.947	466.561	0.594706	0.594706	51.0165	1.51016	0.442221	0.442221	35.8695	1.35869	0	0.00137811	0.00111216	299	0.136703	Homo sapiens	protein folding,binding of sperm to zona pellucida,response to virus,positive regulation of telomere maintenance via telomerase,protein stabilization,toxin transport,positive regulation of establishment of protein localization to telomere,positive regulation of protein localization to Cajal body,positive regulation of telomerase RNA localization to Cajal body	protein binding,ATP binding,G-protein beta-subunit binding,beta-tubulin binding,unfolded protein binding	zona pellucida receptor complex,nucleolus,cytoplasm,centrosome,cytosol,chaperonin-containing T-complex,microtubule,myelin sheath,cell body,extracellular exosome	Yes	sp	1	1	uniprot_sprot_2015-08-28_HUMAN	>sp|P48643|TCPE_HUMAN T-complex protein 1 subunit epsilon OS=Homo sapiens GN=CCT5 PE=1 SV=1	49	103
P49327	FASN	P49327	FAS_HUMAN	Fatty acid synthase		TRUE	Tumor / Matched Normal	Tumor	Matched Normal	2140	P49327	1375.14	1081.68	-0.346306	0.346306	-21.3404	0.786596	0.126349	0.126349	9.15275	1.09153	0	0.00094762	0.000805988	2139	0.03816	Homo sapiens	osteoblast differentiation,acetyl-CoA metabolic process,fatty acid metabolic process,fatty acid biosynthetic process,pantothenate metabolic process,mammary gland development,positive regulation of cellular metabolic process,long-chain fatty-acyl-CoA biosynthetic process,oxidation-reduction process,cellular response to interleukin-4,cell-cell adhesion	fatty acid synthase activity,[acyl-carrier-protein] S-acetyltransferase activity,[acyl-carrier-protein] S-malonyltransferase activity,3-oxoacyl-[acyl-carrier-protein] synthase activity,3-oxoacyl-[acyl-carrier-protein] reductase (NADPH) activity,3-hydroxypalmitoyl-[acyl-carrier-protein] dehydratase activity,enoyl-[acyl-carrier-protein] reductase (NADPH, B-specific) activity,oleoyl-[acyl-carrier-pr…	cytoplasm,mitochondrion,Golgi apparatus,cytosol,plasma membrane,cell-cell adherens junction,membrane,melanosome,glycogen granule,extracellular exosome	Yes	sp	1	3	uniprot_sprot_2015-08-28_HUMAN	>sp|P49327|FAS_HUMAN Fatty acid synthase OS=Homo sapiens GN=FASN PE=1 SV=3	162	312
P50914	RPL14	P50914	RL14_HUMAN	60S ribosomal protein L14		TRUE	Tumor / Matched Normal	Tumor	Matched Normal	140	P50914	702.641	973.621	0.470573	0.470573	38.566	1.38566	0.708919	0.708919	63.4579	1.63458	0	1.81405e-05	2.0732e-05	139	0.159071	Homo sapiens	nuclear-transcribed mRNA catabolic process, nonsense-mediated decay,rRNA processing,translation,translational initiation,SRP-dependent cotranslational protein targeting to membrane,viral transcription,ribosomal large subunit biogenesis,cell-cell adhesion	RNA binding,structural constituent of ribosome,poly(A) RNA binding,cadherin binding involved in cell-cell adhesion	cytoplasm,cytosol,cell-cell adherens junction,membrane,cytosolic large ribosomal subunit,extracellular exosome	Yes	sp	1	4	uniprot_sprot_2015-08-28_HUMAN	>sp|P50914|RL14_HUMAN 60S ribosomal protein L14 OS=Homo sapiens GN=RPL14 PE=1 SV=4	10	14
P50991	CCT4	P50991	TCPD_HUMAN	T-complex protein 1 subunit delta		TRUE	Tumor / Matched Normal	Tumor	Matched Normal	420	P50991	881.969	1636.11	0.891472	0.891472	85.5068	1.85507	0.486214	0.486214	40.0764	1.40076	0	3.42881e-07	5.25751e-07	419	0.0937252	Homo sapiens	protein folding,binding of sperm to zona pellucida,positive regulation of telomere maintenance via telomerase,protein stabilization,positive regulation of telomerase activity,scaRNA localization to Cajal body,toxin transport,positive regulation of establishment of protein localization to telomere,positive regulation of protein localization to Cajal body,positive regulation of telomerase RNA local…	ATP binding,poly(A) RNA binding,unfolded protein binding	zona pellucida receptor complex,nucleoplasm,cytoplasm,centrosome,cytosol,chaperonin-containing T-complex,microtubule,melanosome,cell projection,cell body,extracellular exosome	Yes	sp	1	4	uniprot_sprot_2015-08-28_HUMAN	>sp|P50991|TCPD_HUMAN T-complex protein 1 subunit delta OS=Homo sapiens GN=CCT4 PE=1 SV=4	44	86
P60842	EIF4A1	P60842	IF4A1_HUMAN	Eukaryotic initiation factor 4A-I		TRUE	Tumor / Matched Normal	Tumor	Matched Normal	740	P60842	2247.57	5081.18	1.1768	1.1768	126.074	2.26074	0.668902	0.668902	58.9863	1.58986	0	2.40022e-19	1.12282e-18	739	0.0722782	Homo sapiens	nuclear-transcribed mRNA poly(A) tail shortening,translational initiation,regulation of translational initiation,regulation of gene expression,RNA secondary structure unwinding,viral process	RNA cap binding,double-stranded RNA binding,mRNA binding,translation initiation factor activity,ATP-dependent RNA helicase activity,helicase activity,protein binding,ATP binding,translation factor activity, RNA binding,poly(A) RNA binding	cytoplasm,cytosol,membrane,eukaryotic translation initiation factor 4F complex,extracellular matrix,extracellular exosome,nucleus	Yes	sp	1	1	uniprot_sprot_2015-08-28_HUMAN	>sp|P60842|IF4A1_HUMAN Eukaryotic initiation factor 4A-I OS=Homo sapiens GN=EIF4A1 PE=1 SV=1	39	86
P60866	RPS20	P60866	RS20_HUMAN	40S ribosomal protein S20		TRUE	Tumor / Matched Normal	Tumor	Matched Normal	100	P60866	97.9622	200.424	1.03276	1.03276	104.593	2.04593	0.703322	0.703322	62.825	1.62825	0	8.77235e-05	9.08506e-05	99	0.171073	Homo sapiens	nuclear-transcribed mRNA catabolic process, nonsense-mediated decay,rRNA processing,translation,translational initiation,SRP-dependent cotranslational protein targeting to membrane,viral transcription	structural constituent of ribosome,poly(A) RNA binding	nucleoplasm,cytoplasm,cytosol,membrane,cytosolic small ribosomal subunit,extracellular matrix,extracellular exosome	Yes	sp	1	1	uniprot_sprot_2015-08-28_HUMAN	>sp|P60866|RS20_HUMAN 40S ribosomal protein S20 OS=Homo sapiens GN=RPS20 PE=1 SV=1	5	10
P61158	ACTR3	P61158	ARP3_HUMAN	Actin-related protein 3		TRUE	Tumor / Matched Normal	Tumor	Matched Normal	380	P61158	1330.41	1145.57	-0.215805	0.215805	-13.8934	0.861066	-0.329555	0.329555	-20.4218	0.795782	0	0.00014578	0.000145958	379	0.0857721	Homo sapiens	movement of cell or subcellular component,establishment or maintenance of cell polarity,asymmetric cell division,meiotic chromosome movement towards spindle pole,meiotic cytokinesis,Arp2/3 complex-mediated actin nucleation,Fc-gamma receptor signaling pathway involved in phagocytosis,ephrin receptor signaling pathway,spindle localization,cilium morphogenesis	structural constituent of cytoskeleton,ATP binding,actin filament binding	cytosol,Arp2/3 protein complex,brush border,cell-cell junction,focal adhesion,actin cytoskeleton,membrane,lamellipodium,extracellular exosome	Yes	sp	1	3	uniprot_sprot_2015-08-28_HUMAN	>sp|P61158|ARP3_HUMAN Actin-related protein 3 OS=Homo sapiens GN=ACTR3 PE=1 SV=3	34	61
P61353	RPL27	P61353	RL27_HUMAN	60S ribosomal protein L27		TRUE	Tumor / Matched Normal	Tumor	Matched Normal	140	P61353	501.622	1022.23	1.02705	1.02705	103.785	2.03785	0.703511	0.703511	62.8463	1.62846	0	0.000145864	0.000145958	139	0.179465	Homo sapiens	nuclear-transcribed mRNA catabolic process, nonsense-mediated decay,rRNA processing,translation,translational initiation,SRP-dependent cotranslational protein targeting to membrane,viral transcription	structural constituent of ribosome,poly(A) RNA binding	nucleus,cytosol,ribosome,focal adhesion,membrane,cytosolic large ribosomal subunit,intracellular ribonucleoprotein complex,extracellular matrix,extracellular exosome	Yes	sp	1	2	uniprot_sprot_2015-08-28_HUMAN	>sp|P61353|RL27_HUMAN 60S ribosomal protein L27 OS=Homo sapiens GN=RPL27 PE=1 SV=2	11	19
P62249	RPS16	P62249	RS16_HUMAN	40S ribosomal protein S16		TRUE	Tumor / Matched Normal	Tumor	Matched Normal	200	P62249	911.938	3432.11	1.91209	1.91209	276.354	3.76354	0.949214	0.949214	93.082	1.93082	0	3.207e-09	6.43732e-09	199	0.152727	Homo sapiens	nuclear-transcribed mRNA catabolic process, nonsense-mediated decay,maturation of SSU-rRNA from tricistronic rRNA transcript (SSU-rRNA, 5.8S rRNA, LSU-rRNA),rRNA processing,translation,translational initiation,SRP-dependent cotranslational protein targeting to membrane,viral transcription,ribosomal small subunit biogenesis,liver regeneration	RNA binding,structural constituent of ribosome,poly(A) RNA binding	nucleoplasm,cytosol,focal adhesion,small ribosomal subunit,membrane,cytosolic small ribosomal subunit,extracellular matrix,extracellular exosome	Yes	sp	1	2	uniprot_sprot_2015-08-28_HUMAN	>sp|P62249|RS16_HUMAN 40S ribosomal protein S16 OS=Homo sapiens GN=RPS16 PE=1 SV=2	14	19
P62280	RPS11	P62280	RS11_HUMAN	40S ribosomal protein S11		TRUE	Tumor / Matched Normal	Tumor	Matched Normal	140	P62280	309.194	402.918	0.381974	0.381974	30.3124	1.30312	0.267371	0.267371	20.3613	1.20361	0	0.158363	0.070611	139	0.187851	Homo sapiens	nuclear-transcribed mRNA catabolic process, nonsense-mediated decay,osteoblast differentiation,rRNA processing,translation,translational initiation,SRP-dependent cotranslational protein targeting to membrane,viral transcription	structural constituent of ribosome,rRNA binding,poly(A) RNA binding	nucleoplasm,nucleolus,cytoplasm,cytosol,ribosome,focal adhesion,membrane,cytosolic small ribosomal subunit,extracellular matrix,extracellular exosome	Yes	sp	1	3	uniprot_sprot_2015-08-28_HUMAN	>sp|P62280|RS11_HUMAN 40S ribosomal protein S11 OS=Homo sapiens GN=RPS11 PE=1 SV=3	16	23
P62495	ETF1	P62495	ERF1_HUMAN	Eukaryotic peptide chain release factor subunit 1		TRUE	Tumor / Matched Normal	Tumor	Matched Normal	180	P62495	1298.81	739.16	-0.813227	0.813227	-43.0893	0.569107	0.28812	0.28812	22.1048	1.22105	0	0.0356164	0.0196603	179	0.135701	Homo sapiens	nuclear-transcribed mRNA catabolic process, nonsense-mediated decay,translational termination,regulation of translational termination,protein methylation	RNA binding,translation release factor activity,protein binding,translation termination factor activity,translation release factor activity, codon specific,ribosome binding,poly(A) RNA binding	cytoplasm,cytosol,nucleus		sp	1	3	uniprot_sprot_2015-08-28_HUMAN	>sp|P62495|ERF1_HUMAN Eukaryotic peptide chain release factor subunit 1 OS=Homo sapiens GN=ETF1 PE=1 SV=3	35	53
P62736	ACTA2	P62736	ACTA_HUMAN	Actin, aortic smooth muscle		TRUE	Tumor / Matched Normal	Tumor	Matched Normal	760	P62736	41380.5	26996.2	-0.616197	0.616197	-34.7612	0.652388	-0.930818	0.930818	-47.5439	0.524561	0	3.19162e-39	3.52354e-38	759	0.0669965	Homo sapiens	muscle contraction,regulation of blood pressure,response to virus,positive regulation of gene expression,vascular smooth muscle contraction,glomerular mesangial cell development,mesenchyme migration	ATP binding,protein kinase binding	extracellular space,cytoplasm,cytosol,actin cytoskeleton,lamellipodium,filopodium,smooth muscle contractile fiber,protein complex,cell body,extracellular exosome	Yes	sp	1	1	uniprot_sprot_2015-08-28_HUMAN	>sp|P62736|ACTA_HUMAN Actin, aortic smooth muscle OS=Homo sapiens GN=ACTA2 PE=1 SV=1	21	59
P62847	RPS24	P62847	RS24_HUMAN	40S ribosomal protein S24		TRUE	Tumor / Matched Normal	Tumor	Matched Normal	120	P62847	277.054	586.109	1.081	1.081	111.551	2.11551	0.948782	0.948782	93.0242	1.93024	0	2.36187e-08	4.30282e-08	119	0.157906	Homo sapiens	nuclear-transcribed mRNA catabolic process, nonsense-mediated decay,maturation of SSU-rRNA from tricistronic rRNA transcript (SSU-rRNA, 5.8S rRNA, LSU-rRNA),rRNA processing,translation,translational initiation,SRP-dependent cotranslational protein targeting to membrane,viral transcription,erythrocyte homeostasis,ribosomal small subunit biogenesis,liver regeneration	nucleotide binding,structural constituent of ribosome,translation initiation factor binding,protein complex binding,poly(A) RNA binding	nucleus,nucleoplasm,cytoplasm,cytosol,small ribosomal subunit,membrane,cytosolic small ribosomal subunit		sp	1	1	uniprot_sprot_2015-08-28_HUMAN	>sp|P62847|RS24_HUMAN 40S ribosomal protein S24 OS=Homo sapiens GN=RPS24 PE=1 SV=1	5	13
P62917	RPL8	P62917	RL8_HUMAN	60S ribosomal protein L8		TRUE	Tumor / Matched Normal	Tumor	Matched Normal	60	P62917	49.6989	180.814	1.86322	1.86322	263.819	3.63819	0.376946	0.376946	29.859	1.29859	0	0.25367	0.105046	59	0.324267	Homo sapiens	nuclear-transcribed mRNA catabolic process, nonsense-mediated decay,cytoplasmic translation,rRNA processing,translation,translational initiation,SRP-dependent cotranslational protein targeting to membrane,viral transcription	RNA binding,structural constituent of ribosome,rRNA binding,poly(A) RNA binding	nucleolus,cytoplasm,cytosol,focal adhesion,membrane,cytosolic large ribosomal subunit		sp	1	2	uniprot_sprot_2015-08-28_HUMAN	>sp|P62917|RL8_HUMAN 60S ribosomal protein L8 OS=Homo sapiens GN=RPL8 PE=1 SV=2	24	51
P63244	GNB2L1	P63244	GBLP_HUMAN	Guanine nucleotide-binding protein subunit beta-2-like 1		TRUE	Tumor / Matched Normal	Tumor	Matched Normal	400	P63244	803.726	2802.31	1.80184	1.80184	248.665	3.48665	0.758381	0.758381	69.1591	1.69159	0	4.15508e-09	8.20091e-09	399	0.126	Homo sapiens	positive regulation of protein phosphorylation,apoptotic process,activation of cysteine-type endopeptidase activity involved in apoptotic process,cell cycle,gastrulation,negative regulation of gene expression,regulation of tumor necrosis factor-mediated signaling pathway,viral process,negative regulation of translation,negative regulation of Wnt signaling pathway,negative regulation of cell growt…	protein kinase C binding,receptor binding,protein binding,ion channel inhibitor activity,cysteine-type endopeptidase activator activity involved in apoptotic process,enzyme binding,protein phosphatase binding,protein tyrosine kinase inhibitor activity,receptor tyrosine kinase binding,protein complex scaffold,signaling adaptor activity,SH2 domain binding,protein homodimerization activity,poly(A) R…	phagocytic cup,nucleus,cytoplasm,mitochondrion,cytosol,cell-cell adherens junction,small ribosomal subunit,dendrite,midbody,neuronal cell body,perikaryon,perinuclear region of cytoplasm,extracellular exosome,IRE1-RACK1-PP2A complex	Yes	sp	1	3	uniprot_sprot_2015-08-28_HUMAN	>sp|P63244|GBLP_HUMAN Guanine nucleotide-binding protein subunit beta-2-like 1 OS=Homo sapiens GN=GNB2L1 PE=1 SV=3	30	51
P98160	HSPG2	P98160	PGBM_HUMAN	Basement membrane-specific heparan sulfate proteoglycan core protein	Proteoglycans	TRUE	Tumor / Matched Normal	Tumor	Matched Normal	3720	P98160	91942.3	15562.8	-2.56263	2.56263	-83.0733	0.169267	-1.84662	1.84662	-72.1957	0.278043	0	0	0	3719	0.0390403	Homo sapiens	retinoid metabolic process,angiogenesis,glycosaminoglycan biosynthetic process,glycosaminoglycan catabolic process,extracellular matrix disassembly,extracellular matrix organization,glycosaminoglycan metabolic process,lipoprotein metabolic process,cellular protein metabolic process	calcium ion binding,protein binding,protein C-terminus binding	extracellular region,basement membrane,extracellular space,Golgi lumen,plasma membrane,focal adhesion,extracellular matrix,lysosomal lumen,extracellular exosome	Yes	sp	1	4	uniprot_sprot_2015-08-28_HUMAN	>sp|P98160|PGBM_HUMAN Basement membrane-specific heparan sulfate proteoglycan core protein OS=Homo sapiens GN=HSPG2 PE=1 SV=4	163	239
Q00839	HNRNPU	Q00839	HNRPU_HUMAN	Heterogeneous nuclear ribonucleoprotein U		TRUE	Tumor / Matched Normal	Tumor	Matched Normal	520	Q00839	2243.76	4106.15	0.871867	0.871867	83.003	1.83003	0.595105	0.595105	51.0583	1.51058	0	4.20144e-13	1.21424e-12	519	0.0799098	Homo sapiens	mRNA splicing, via spliceosome,osteoblast differentiation,RNA processing,gene expression,positive regulation of gene expression,negative regulation of telomere maintenance via telomerase,circadian regulation of gene expression,cardiac muscle cell development,CRD-mediated mRNA stabilization,cellular response to dexamethasone stimulus,positive regulation of DNA topoisomerase (ATP-hydrolyzing) activ…	core promoter binding,DNA binding,RNA binding,protein binding,ATP binding,poly(G) binding,enhancer binding,ribonucleoprotein complex binding,poly(A) RNA binding,telomerase RNA binding	nucleus,nucleoplasm,cell surface,membrane,intracellular ribonucleoprotein complex,extracellular matrix,cytoplasmic ribonucleoprotein granule,CRD-mediated mRNA stability complex,catalytic step 2 spliceosome,telomerase holoenzyme complex	Yes	sp	1	6	uniprot_sprot_2015-08-28_HUMAN	>sp|Q00839|HNRPU_HUMAN Heterogeneous nuclear ribonucleoprotein U OS=Homo sapiens GN=HNRNPU PE=1 SV=6	64	129
Q02750	MAP2K1	Q02750	MP2K1_HUMAN	Dual specificity mitogen-activated protein kinase kinase 1		TRUE	Tumor / Matched Normal	Tumor	Matched Normal	140	Q02750	112.499	146.101	0.377053	0.377053	29.8687	1.29869	0.125988	0.125988	9.12551	1.09126	0	0.469871	0.172453	139	0.173234	Homo sapiens	MAPK cascade,activation of MAPK activity,movement of cell or subcellular component,chemotaxis,cell cycle arrest,signal transduction,heart development,negative regulation of cell proliferation,positive regulation of gene expression,negative regulation of gene expression,peptidyl-tyrosine phosphorylation,cerebellar cortex formation,neuron differentiation,keratinocyte differentiation,thyroid gland d…	protein kinase activity,protein serine/threonine kinase activity,receptor signaling protein serine/threonine kinase activity,MAP kinase kinase activity,protein serine/threonine/tyrosine kinase activity,protein tyrosine kinase activity,receptor signaling protein tyrosine phosphatase activity,protein binding,ATP binding,protein C-terminus binding,protein kinase binding,protein serine/threonine kina…	nucleus,cytoplasm,mitochondrion,early endosome,late endosome,endoplasmic reticulum,Golgi apparatus,microtubule organizing center,cytosol,plasma membrane,focal adhesion,extracellular exosome	Yes	sp	1	2	uniprot_sprot_2015-08-28_HUMAN	>sp|Q02750|MP2K1_HUMAN Dual specificity mitogen-activated protein kinase kinase 1 OS=Homo sapiens GN=MAP2K1 PE=1 SV=2	23	34
Q04695	KRT17	Q04695	K1C17_HUMAN	Keratin, type I cytoskeletal 17		TRUE	Tumor / Matched Normal	Tumor	Matched Normal	780	Q04695	2751.56	292603	6.73255	6.73255	10534.1	106.341	4.1264	4.1264	1646.51	17.4651	0	1.01469e-159	6.22345e-158	779	0.119132	Homo sapiens	signal transduction,epidermis development,positive regulation of cell growth,hair follicle morphogenesis,keratinization,intermediate filament organization,positive regulation of translation,positive regulation of hair follicle development	structural constituent of cytoskeleton,MHC class II receptor activity,MHC class II protein binding	cytoplasm,intermediate filament,extracellular exosome,cell periphery	Yes	sp	1	2	uniprot_sprot_2015-08-28_HUMAN	>sp|Q04695|K1C17_HUMAN Keratin, type I cytoskeletal 17 OS=Homo sapiens GN=KRT17 PE=1 SV=2	27	41
Q08211	DHX9	Q08211	DHX9_HUMAN	ATP-dependent RNA helicase A		TRUE	Tumor / Matched Normal	Tumor	Matched Normal	760	Q08211	2085.67	1653.14	-0.335302	0.335302	-20.7382	0.792618	0.752085	0.752085	68.4226	1.68423	0	1.15665e-27	7.98089e-27	759	0.066252	Homo sapiens	mRNA splicing, via spliceosome,osteoblast differentiation,RNA processing,positive regulation of type I interferon production,DNA duplex unwinding,rhythmic process,CRD-mediated mRNA stabilization,protein localization to cytoplasmic stress granule	RNA polymerase II transcription factor binding,DNA binding,RNA helicase activity,ATP-dependent DNA helicase activity,ATP-dependent RNA helicase activity,protein binding,ATP binding,poly(A) RNA binding	nucleus,nucleoplasm,nucleolus,cytoplasm,centrosome,cytosol,membrane,intracellular ribonucleoprotein complex,cytoplasmic ribonucleoprotein granule,CRD-mediated mRNA stability complex,nuclear stress granule		sp	1	4	uniprot_sprot_2015-08-28_HUMAN	>sp|Q08211|DHX9_HUMAN ATP-dependent RNA helicase A OS=Homo sapiens GN=DHX9 PE=1 SV=4	81	139
Q13576	IQGAP2	Q13576	IQGA2_HUMAN	Ras GTPase-activating-like protein IQGAP2		TRUE	Tumor / Matched Normal	Tumor	Matched Normal	260	Q13576	867.073	598.364	-0.535131	0.535131	-30.9904	0.690096	-0.466306	0.466306	-27.6184	0.723816	0	0.00213649	0.00164943	259	0.150046	Homo sapiens	signal transduction,negative regulation of GTPase activity,Arp2/3 complex-mediated actin nucleation,thrombin-activated receptor signaling pathway	actin binding,GTPase inhibitor activity,calmodulin binding,phosphatidylinositol-3,4,5-trisphosphate binding,Rho GTPase binding,Rac GTPase binding,actin filament binding,Arp2/3 complex binding	cytoplasm,cytosol,microvillus,cell surface,actin cytoskeleton,lamellipodium,filopodium,extracellular exosome,filamentous actin	Yes	sp	1	4	uniprot_sprot_2015-08-28_HUMAN	>sp|Q13576|IQGA2_HUMAN Ras GTPase-activating-like protein IQGAP2 OS=Homo sapiens GN=IQGAP2 PE=1 SV=4	88	113
Q14152	EIF3A	Q14152	EIF3A_HUMAN	Eukaryotic translation initiation factor 3 subunit A		TRUE	Tumor / Matched Normal	Tumor	Matched Normal	380	Q14152	779.24	813.153	0.0614596	0.0614596	4.3521	1.04352	0.171559	0.171559	12.6275	1.12628	0	0.0346977	0.0192108	379	0.0808368	Homo sapiens	formation of translation preinitiation complex,formation of cytoplasmic translation initiation complex,translation reinitiation,translational initiation,regulation of translational initiation,negative regulation of ERK1 and ERK2 cascade,IRES-dependent viral translational initiation,viral translational termination-reinitiation	RNA binding,mRNA binding,structural molecule activity,protein binding,receptor tyrosine kinase binding,poly(A) RNA binding,translation initiation factor activity	nucleus,nucleolus,cytoplasm,cytosol,eukaryotic translation initiation factor 3 complex,microtubule,membrane,eukaryotic 43S preinitiation complex,eukaryotic 48S preinitiation complex,multi-eIF complex,eukaryotic translation initiation factor 3 complex, eIF3e,eukaryotic translation initiation factor 3 complex, eIF3m		sp	1	1	uniprot_sprot_2015-08-28_HUMAN	>sp|Q14152|EIF3A_HUMAN Eukaryotic translation initiation factor 3 subunit A OS=Homo sapiens GN=EIF3A PE=1 SV=1	97	150
Q14315	FLNC	Q14315	FLNC_HUMAN	Filamin-C		TRUE	Tumor / Matched Normal	Tumor	Matched Normal	980	Q14315	8847.68	3336	-1.40718	1.40718	-62.2952	0.377048	-0.881673	0.881673	-45.7262	0.542738	0	8.24332e-39	8.92218e-38	979	0.0647016	Homo sapiens	cell junction assembly,muscle fiber development	protein binding,cytoskeletal protein binding,ankyrin binding,actin filament binding	cytoplasm,cytosol,cytoskeleton,plasma membrane,focal adhesion,sarcoplasm,Z disc,sarcolemma,costamere		sp	1	3	uniprot_sprot_2015-08-28_HUMAN	>sp|Q14315|FLNC_HUMAN Filamin-C OS=Homo sapiens GN=FLNC PE=1 SV=3	144	206
Q14534	SQLE	Q14534	ERG1_HUMAN	Squalene monooxygenase		TRUE	Tumor / Matched Normal	Tumor	Matched Normal	60	Q14534	151.719	1051.52	2.79301	2.79301	593.072	6.93072	0.740092	0.740092	67.0283	1.67028	0	0.0125552	0.007884	59	0.285026	Homo sapiens	cholesterol biosynthetic process,cellular aromatic compound metabolic process,response to organic substance,sterol biosynthetic process,oxidation-reduction process	squalene monooxygenase activity,flavin adenine dinucleotide binding	endoplasmic reticulum membrane,integral component of membrane,organelle membrane		sp	1	3	uniprot_sprot_2015-08-28_HUMAN	>sp|Q14534|ERG1_HUMAN Squalene monooxygenase OS=Homo sapiens GN=SQLE PE=1 SV=3	16	21
Q14566	MCM6	Q14566	MCM6_HUMAN	DNA replication licensing factor MCM6		TRUE	Tumor / Matched Normal	Tumor	Matched Normal	120	Q14566	499.493	514.844	0.0436702	0.0436702	3.07326	1.03073	0.10689	0.10689	7.69041	1.0769	0	0.556907	0.19782	119	0.180687	Homo sapiens	G1/S transition of mitotic cell cycle,DNA replication,DNA unwinding involved in DNA replication,DNA replication initiation	single-stranded DNA binding,protein binding,ATP binding,ATP-dependent DNA helicase activity	nuclear chromosome, telomeric region,nucleus,nucleoplasm,MCM complex		sp	1	1	uniprot_sprot_2015-08-28_HUMAN	>sp|Q14566|MCM6_HUMAN DNA replication licensing factor MCM6 OS=Homo sapiens GN=MCM6 PE=1 SV=1	54	80
Q14573	ITPR3	Q14573	ITPR3_HUMAN	Inositol 1,4,5-trisphosphate receptor type 3		TRUE	Tumor / Matched Normal	Tumor	Matched Normal	240	Q14573	2313.57	1042.49	-1.15009	1.15009	-54.9403	0.450597	0.0232735	0.0232735	1.62628	1.01626	0	0.83573	0.267405	239	0.111882	Homo sapiens	G-protein coupled receptor signaling pathway,positive regulation of cytosolic calcium ion concentration,memory,platelet activation,inositol phosphate-mediated signaling,regulation of insulin secretion,sensory perception of bitter taste,sensory perception of sweet taste,sensory perception of umami taste,release of sequestered calcium ion into cytosol,protein homooligomerization,protein heterooligo…	inositol hexakisphosphate binding,inositol 1,4,5-trisphosphate-sensitive calcium-release channel activity,calcium ion binding,protein binding,calcium-release channel activity,phosphatidylinositol binding,inositol 1,3,4,5 tetrakisphosphate binding,inositol 1,4,5 trisphosphate binding	nuclear outer membrane,nucleoplasm,nucleolus,cytoplasm,endoplasmic reticulum,endoplasmic reticulum membrane,plasma membrane,integral component of plasma membrane,brush border,membrane,sarcoplasmic reticulum,secretory granule membrane,platelet dense tubular network membrane,neuronal cell body,myelin sheath,receptor complex,apical part of cell		sp	1	2	uniprot_sprot_2015-08-28_HUMAN	>sp|Q14573|ITPR3_HUMAN Inositol 1,4,5-trisphosphate receptor type 3 OS=Homo sapiens GN=ITPR3 PE=1 SV=2	60	70
Q14683	SMC1A	Q14683	SMC1A_HUMAN	Structural maintenance of chromosomes protein 1A		TRUE	Tumor / Matched Normal	Tumor	Matched Normal	240	Q14683	1119.16	937.816	-0.255035	0.255035	-16.2033	0.837967	0.0991516	0.0991516	7.11434	1.07114	0	0.431418	0.162002	239	0.125548	Homo sapiens	mitotic sister chromatid segregation,DNA repair,mitotic spindle organization,sister chromatid cohesion,mitotic sister chromatid cohesion,mitotic cell cycle checkpoint,meiotic nuclear division,response to radiation,protein sumoylation,stem cell population maintenance,negative regulation of DNA endoreduplication,signal transduction in response to DNA damage,cell division	chromatin binding,protein binding,ATP binding,mediator complex binding,poly(A) RNA binding,protein heterodimerization activity	chromosome, centromeric region,kinetochore,condensed chromosome kinetochore,condensed nuclear chromosome,nucleus,nucleoplasm,chromosome,cytoplasm,cytosol,cohesin core heterodimer,meiotic cohesin complex		sp	1	2	uniprot_sprot_2015-08-28_HUMAN	>sp|Q14683|SMC1A_HUMAN Structural maintenance of chromosomes protein 1A OS=Homo sapiens GN=SMC1A PE=1 SV=2	82	102
Q15233	NONO	Q15233	NONO_HUMAN	Non-POU domain-containing octamer-binding protein		TRUE	Tumor / Matched Normal	Tumor	Matched Normal	220	Q15233	463.559	10132.1	4.45004	4.45004	2085.73	21.8573	0.740804	0.740804	67.1107	1.67111	0	2.34945e-06	3.20221e-06	219	0.15242	Homo sapiens	mRNA splicing, via spliceosome,DNA repair,DNA recombination,transcription, DNA-templated,regulation of transcription, DNA-templated,mRNA processing,circadian rhythm,RNA splicing,regulation of circadian rhythm,negative regulation of transcription, DNA-templated,negative regulation of oxidative stress-induced neuron intrinsic apoptotic signaling pathway	nucleotide binding,transcription regulatory region sequence-specific DNA binding,RNA polymerase II distal enhancer sequence-specific DNA binding,core promoter binding,chromatin binding,protein binding,poly(A) RNA binding	nucleus,nucleoplasm,nucleolus,membrane,nuclear matrix,nuclear speck,paraspeckles,RNA polymerase II transcription factor complex		sp	1	4	uniprot_sprot_2015-08-28_HUMAN	>sp|Q15233|NONO_HUMAN Non-POU domain-containing octamer-binding protein OS=Homo sapiens GN=NONO PE=1 SV=4	42	98
Q15269	PWP2	Q15269	PWP2_HUMAN	Periodic tryptophan protein 2 homolog		TRUE	Tumor / Matched Normal	Tumor	Matched Normal	160	Q15269	271.378	283.951	0.0653378	0.0653378	4.63299	1.04633	0.331445	0.331445	25.8273	1.25827	0	0.0210192	0.0123301	159	0.141757	Homo sapiens	ribosomal small subunit assembly,maturation of SSU-rRNA from tricistronic rRNA transcript (SSU-rRNA, 5.8S rRNA, LSU-rRNA),rRNA processing	snoRNA binding,poly(A) RNA binding	nucleoplasm,small-subunit processome,Pwp2p-containing subcomplex of 90S preribosome		sp	1	2	uniprot_sprot_2015-08-28_HUMAN	>sp|Q15269|PWP2_HUMAN Periodic tryptophan protein 2 homolog OS=Homo sapiens GN=PWP2 PE=1 SV=2	28	37
Q15323	KRT31	Q15323	K1H1_HUMAN	Keratin, type I cuticular Ha1		TRUE	Tumor / Matched Normal	Tumor	Matched Normal	120	Q15323	206.926	314.39	0.603437	0.603437	51.9332	1.51933	0.194398	0.194398	14.4247	1.14425	0	0.427257	0.160768	119	0.243009	Homo sapiens	cytoskeleton organization,epidermis development	structural constituent of cytoskeleton,protein binding	extracellular space,intermediate filament,extracellular exosome	Yes	sp	1	3	uniprot_sprot_2015-08-28_HUMAN	>sp|Q15323|K1H1_HUMAN Keratin, type I cuticular Ha1 OS=Homo sapiens GN=KRT31 PE=1 SV=3	11	11
Q15382	RHEB	Q15382	RHEB_HUMAN	GTP-binding protein Rheb		TRUE	Tumor / Matched Normal	Tumor	Matched Normal	40	Q15382	212.564	105.952	-1.00449	1.00449	-50.1554	0.498446	0.332707	0.332707	25.9374	1.25937	0	0.486799	0.176785	39	0.467929	Homo sapiens	cell cycle arrest,signal transduction,small GTPase mediated signal transduction,macroautophagy,positive regulation of TOR signaling,positive regulation of oligodendrocyte differentiation,regulation of type B pancreatic cell development	GTPase activity,GTP binding,protein kinase binding,metal ion binding	Golgi membrane,spliceosomal complex,lysosomal membrane,endoplasmic reticulum membrane,cytosol,membrane,extracellular exosome	Yes	sp	1	1	uniprot_sprot_2015-08-28_HUMAN	>sp|Q15382|RHEB_HUMAN GTP-binding protein Rheb OS=Homo sapiens GN=RHEB PE=1 SV=1	7	9
Q16658	FSCN1	Q16658	FSCN1_HUMAN	Fascin		TRUE	Tumor / Matched Normal	Tumor	Matched Normal	260	Q16658	359.978	1555.02	2.11095	2.11095	331.975	4.31975	1.43678	1.43678	170.716	2.70716	0	4.10145e-20	2.09629e-19	259	0.143434	Homo sapiens	cell-cell junction assembly,cell proliferation,anatomical structure morphogenesis,positive regulation of lamellipodium assembly,cell migration,microspike assembly,actin cytoskeleton organization,regulation of microvillus assembly,regulation of actin cytoskeleton organization,establishment of apical/basal cell polarity,cell motility,actin filament bundle assembly,positive regulation of filopodium …	actin binding,drug binding,protein binding, bridging,poly(A) RNA binding,actin filament binding,cadherin binding involved in cell-cell adhesion	stress fiber,ruffle,podosome,cytoplasm,cytosol,cytoskeleton,microvillus,cell-cell junction,cell-cell adherens junction,actin cytoskeleton,lamellipodium,filopodium,growth cone,cell projection membrane,filamentous actin,myelin sheath,microspike,extracellular exosome,invadopodium	Yes	sp	1	3	uniprot_sprot_2015-08-28_HUMAN	>sp|Q16658|FSCN1_HUMAN Fascin OS=Homo sapiens GN=FSCN1 PE=1 SV=3	44	69
Q16698	DECR1	Q16698	DECR_HUMAN	2,4-dienoyl-CoA reductase, mitochondrial		TRUE	Tumor / Matched Normal	Tumor	Matched Normal	180	Q16698	802.45	347.322	-1.20814	1.20814	-56.7173	0.432827	0.0214203	0.0214203	1.49582	1.01496	0	0.889006	0.280418	179	0.152838	Homo sapiens	fatty acid beta-oxidation,protein homotetramerization	2,4-dienoyl-CoA reductase (NADPH) activity,oxidoreductase activity, acting on NAD(P)H,NADPH binding	nucleus,nucleoplasm,cytoplasm,mitochondrion,mitochondrial matrix,extracellular exosome	Yes	sp	1	1	uniprot_sprot_2015-08-28_HUMAN	>sp|Q16698|DECR_HUMAN 2,4-dienoyl-CoA reductase, mitochondrial OS=Homo sapiens GN=DECR1 PE=1 SV=1	26	42
Q2TAY7	SMU1	Q2TAY7	SMU1_HUMAN	WD40 repeat-containing protein SMU1		TRUE	Tumor / Matched Normal	Tumor	Matched Normal	60	Q2TAY7	120.263	178.618	0.570685	0.570685	48.5228	1.48523	1.09197	1.09197	113.165	2.13165	0	0.000221487	0.000215817	59	0.275154	Homo sapiens		protein binding	nucleus,cytoplasm		sp	1	2	uniprot_sprot_2015-08-28_HUMAN	>sp|Q2TAY7|SMU1_HUMAN WD40 repeat-containing protein SMU1 OS=Homo sapiens GN=SMU1 PE=1 SV=2	22	41
Q56VL3	OCIAD2	Q56VL3	OCAD2_HUMAN	OCIA domain-containing protein 2		TRUE	Tumor / Matched Normal	Tumor	Matched Normal	80	Q56VL3	741.069	1906.26	1.36307	1.36307	157.231	2.57231	1.35132	1.35132	155.145	2.55145	0	2.47567e-08	4.49529e-08	79	0.21681	Homo sapiens			mitochondrial inner membrane,endosome		sp	1	1	uniprot_sprot_2015-08-28_HUMAN	>sp|Q56VL3|OCAD2_HUMAN OCIA domain-containing protein 2 OS=Homo sapiens GN=OCIAD2 PE=1 SV=1	12	15
Q08AF3	SLFN5	Q08AF3	SLFN5_HUMAN	Schlafen family member 5		TRUE	Tumor / Matched Normal	Tumor	Matched Normal	120	Q08AF3	302.445	460.775	0.607386	0.607386	52.3497	1.5235	0.249855	0.249855	18.9087	1.18909	0	0.172976	0.07572	119	0.181491	Homo sapiens	cell differentiation	ATP binding	nucleus		sp	1	1	uniprot_sprot_2015-08-28_HUMAN	>sp|Q08AF3|SLFN5_HUMAN Schlafen family member 5 OS=Homo sapiens GN=SLFN5 PE=1 SV=1	19	28
Q86UX7	FERMT3	Q86UX7	URP2_HUMAN	Fermitin family homolog 3		TRUE	Tumor / Matched Normal	Tumor	Matched Normal	500	Q86UX7	1142.4	1797.05	0.653556	0.653556	57.3041	1.57304	-0.00629404	0.00629404	-0.435319	0.995647	0	0.932624	0.291181	499	0.074335	Homo sapiens	leukocyte cell-cell adhesion,integrin-mediated signaling pathway,positive regulation of cell migration,integrin activation,regulation of cell-cell adhesion mediated by integrin,substrate adhesion-dependent cell spreading,platelet aggregation	integrin binding	podosome,membrane,cell junction,cell projection,extracellular exosome	Yes	sp	1	1	uniprot_sprot_2015-08-28_HUMAN	>sp|Q86UX7|URP2_HUMAN Fermitin family homolog 3 OS=Homo sapiens GN=FERMT3 PE=1 SV=1	46	74
Q86Y56	DNAAF5	Q86Y56	DAAF5_HUMAN	Dynein assembly factor 5, axonemal		TRUE	Tumor / Matched Normal	Tumor	Matched Normal	60	Q86Y56	162.966	107.783	-0.596441	0.596441	-33.8616	0.661384	0.21171	0.21171	15.806	1.15806	0	0.403009	0.153527	59	0.249238	Homo sapiens	cilium movement,outer dynein arm assembly,inner dynein arm assembly	dynein intermediate chain binding	cytoplasm,motile cilium		sp	1	4	uniprot_sprot_2015-08-28_HUMAN	>sp|Q86Y56|DAAF5_HUMAN Dynein assembly factor 5, axonemal OS=Homo sapiens GN=DNAAF5 PE=1 SV=4	33	46
Q92499	DDX1	Q92499	DDX1_HUMAN	ATP-dependent RNA helicase DDX1		TRUE	Tumor / Matched Normal	Tumor	Matched Normal	260	Q92499	639.945	737.022	0.20376	0.20376	15.1696	1.1517	0.378033	0.378033	29.9569	1.29957	0	0.00151681	0.00120358	259	0.117701	Homo sapiens	spliceosomal complex assembly,double-strand break repair,transcription, DNA-templated,regulation of transcription, DNA-templated,tRNA splicing, via endonucleolytic cleavage and ligation,regulation of translational initiation,multicellular organism development,response to virus,RNA secondary structure unwinding,DNA duplex unwinding,response to exogenous dsRNA,nucleic acid phosphodiester bond hydro…	DNA binding,chromatin binding,transcription cofactor activity,RNA helicase activity,double-stranded RNA binding,ATP-dependent RNA helicase activity,nuclease activity,exonuclease activity,protein binding,ATP binding,ATP-dependent helicase activity,poly(A) binding,DNA/RNA helicase activity,poly(A) RNA binding	nucleus,nucleoplasm,cytoplasm,cytoplasmic stress granule,membrane,intracellular ribonucleoprotein complex,cleavage body,tRNA-splicing ligase complex		sp	1	2	uniprot_sprot_2015-08-28_HUMAN	>sp|Q92499|DDX1_HUMAN ATP-dependent RNA helicase DDX1 OS=Homo sapiens GN=DDX1 PE=1 SV=2	56	98
Q92616	GCN1L1	Q92616	GCN1L_HUMAN	Translational activator GCN1		TRUE	Tumor / Matched Normal	Tumor	Matched Normal	1000	Q92616	1002.88	894.006	-0.165796	0.165796	-10.8563	0.891437	0.530542	0.530542	44.4471	1.44447	0	1.46806e-24	8.80835e-24	999	0.0504752	Homo sapiens	translation,regulation of translation,positive regulation of kinase activity,cellular response to amino acid starvation,positive regulation of transcription from RNA polymerase II promoter in response to stress,regulation of protein kinase activity,cell-cell adhesion,cellular response to leucine starvation	translation factor activity, RNA binding,protein kinase regulator activity,protein kinase binding,ribosome binding,poly(A) RNA binding,cadherin binding involved in cell-cell adhesion	cytoplasm,ribosome,polysome,cell-cell adherens junction,membrane		sp	1	6	uniprot_sprot_2015-08-28_HUMAN	>sp|Q92616|GCN1L_HUMAN Translational activator GCN1 OS=Homo sapiens GN=GCN1L1 PE=1 SV=6	154	214
Q92841	DDX17	Q92841	DDX17_HUMAN	Probable ATP-dependent RNA helicase DDX17		TRUE	Tumor / Matched Normal	Tumor	Matched Normal	480	Q92841	950.506	1798.88	0.920333	0.920333	89.2552	1.89255	0.562436	0.562436	47.676	1.47676	0	8.15652e-12	2.1138e-11	479	0.0801528	Homo sapiens	transcription, DNA-templated,RNA processing,RNA secondary structure unwinding,positive regulation of intracellular estrogen receptor signaling pathway,positive regulation of transcription from RNA polymerase II promoter,regulation of skeletal muscle cell differentiation	transcription coactivator activity,RNA binding,RNA helicase activity,ATP-dependent RNA helicase activity,protein binding,ATP binding,RNA-dependent ATPase activity,estrogen receptor binding,poly(A) RNA binding	nucleus,nucleoplasm,nucleolus,membrane		sp	1	2	uniprot_sprot_2015-08-28_HUMAN	>sp|Q92841|DDX17_HUMAN Probable ATP-dependent RNA helicase DDX17 OS=Homo sapiens GN=DDX17 PE=1 SV=2	47	77
Q96AX1	VPS33A	Q96AX1	VP33A_HUMAN	Vacuolar protein sorting-associated protein 33A		TRUE	Tumor / Matched Normal	Tumor	Matched Normal	40	Q96AX1	53.6496	95.4303	0.830882	0.830882	77.8772	1.77877	0.607815	0.607815	52.3949	1.52395	0	0.113299	0.0530385	39	0.370491	Homo sapiens	vesicle docking involved in exocytosis,endosome to lysosome transport,protein transport,vesicle-mediated transport,platelet formation,melanosome localization,lysosome localization,regulation of developmental pigmentation,autophagosome maturation	protein binding	lysosomal membrane,early endosome,late endosome,autophagosome,clathrin-coated vesicle,HOPS complex,late endosome membrane,perinuclear region of cytoplasm,AP-3 adaptor complex,clathrin complex		sp	1	1	uniprot_sprot_2015-08-28_HUMAN	>sp|Q96AX1|VP33A_HUMAN Vacuolar protein sorting-associated protein 33A OS=Homo sapiens GN=VPS33A PE=1 SV=1	24	28
Q96FW1	OTUB1	Q96FW1	OTUB1_HUMAN	Ubiquitin thioesterase OTUB1		TRUE	Tumor / Matched Normal	Tumor	Matched Normal	160	Q96FW1	300.101	569.889	0.925233	0.925233	89.8992	1.89899	0.566471	0.566471	48.0896	1.4809	0	0.000242553	0.000233664	159	0.150377	Homo sapiens	adaptive immune response,DNA repair,cellular response to DNA damage stimulus,protein K48-linked deubiquitination,cellular response to interleukin-1,negative regulation of histone H2A K63-linked ubiquitination,negative regulation of double-strand break repair	thiol-dependent ubiquitin-specific protease activity,protein binding,NEDD8-specific protease activity,ubiquitin protein ligase binding,ubiquitin binding	nucleus,cytoplasm,extracellular exosome	Yes	sp	1	2	uniprot_sprot_2015-08-28_HUMAN	>sp|Q96FW1|OTUB1_HUMAN Ubiquitin thioesterase OTUB1 OS=Homo sapiens GN=OTUB1 PE=1 SV=2	13	23
Q96GQ7	DDX27	Q96GQ7	DDX27_HUMAN	Probable ATP-dependent RNA helicase DDX27		TRUE	Tumor / Matched Normal	Tumor	Matched Normal	100	Q96GQ7	1846.95	714.224	-1.3707	1.3707	-61.3296	0.386704	-0.180342	0.180342	-11.7506	0.882494	0	0.47212	0.173046	99	0.248599	Homo sapiens	rRNA processing,RNA secondary structure unwinding	ATP-dependent RNA helicase activity,protein binding,ATP binding,poly(A) RNA binding	chromosome,nucleolus		sp	1	2	uniprot_sprot_2015-08-28_HUMAN	>sp|Q96GQ7|DDX27_HUMAN Probable ATP-dependent RNA helicase DDX27 OS=Homo sapiens GN=DDX27 PE=1 SV=2	30	40
Q99759	MAP3K3	Q99759	M3K3_HUMAN	Mitogen-activated protein kinase kinase kinase 3		TRUE	Tumor / Matched Normal	Tumor	Matched Normal	40	Q99759	206.651	265.941	0.363912	0.363912	28.6911	1.28691	-0.895885	0.895885	-46.2583	0.537417	0	0.0600713	0.0309034	39	0.456816	Homo sapiens	MAPK cascade,activation of MAPKK activity,blood vessel development,intracellular signal transduction,positive regulation of I-kappaB kinase/NF-kappaB signaling,protein autophosphorylation,positive regulation of p38MAPK cascade	protein kinase activity,MAP kinase kinase kinase activity,ATP binding,metal ion binding	cytoplasm,cytosol		sp	1	2	uniprot_sprot_2015-08-28_HUMAN	>sp|Q99759|M3K3_HUMAN Mitogen-activated protein kinase kinase kinase 3 OS=Homo sapiens GN=MAP3K3 PE=1 SV=2	28	41
Q9BS26	ERP44	Q9BS26	ERP44_HUMAN	Endoplasmic reticulum resident protein 44		TRUE	Tumor / Matched Normal	Tumor	Matched Normal	60	Q9BS26	4426.88	638.375	-2.79381	2.79381	-85.5796	0.144204	-1.27128	1.27128	-58.5709	0.414291	0	0.000199889	0.000196682	59	0.317826	Homo sapiens	protein folding,response to unfolded protein,glycoprotein metabolic process,response to endoplasmic reticulum stress,cell redox homeostasis	protein disulfide isomerase activity	endoplasmic reticulum lumen,endoplasmic reticulum membrane,endoplasmic reticulum-Golgi intermediate compartment,cell surface,extracellular exosome	Yes	sp	1	1	uniprot_sprot_2015-08-28_HUMAN	>sp|Q9BS26|ERP44_HUMAN Endoplasmic reticulum resident protein 44 OS=Homo sapiens GN=ERP44 PE=1 SV=1	22	40
Q9H0U3	MAGT1	Q9H0U3	MAGT1_HUMAN	Magnesium transporter protein 1		TRUE	Tumor / Matched Normal	Tumor	Matched Normal	40	Q9H0U3	119.935	19.3822	-2.62944	2.62944	-83.8394	0.161606	-0.319204	0.319204	-19.8488	0.801512	0	0.459697	0.169848	39	0.422086	Homo sapiens	protein N-linked glycosylation,magnesium ion transport,protein N-linked glycosylation via asparagine,cognition,transmembrane transport,magnesium ion transmembrane transport	magnesium ion transmembrane transporter activity,dolichyl-diphosphooligosaccharide-protein glycotransferase activity	plasma membrane,integral component of plasma membrane,oligosaccharyltransferase complex,membrane		sp	1	1	uniprot_sprot_2015-08-28_HUMAN	>sp|Q9H0U3|MAGT1_HUMAN Magnesium transporter protein 1 OS=Homo sapiens GN=MAGT1 PE=1 SV=1	5	6
P61619	SEC61A1	P61619	S61A1_HUMAN	Protein transport protein Sec61 subunit alpha isoform 1		TRUE	Tumor / Matched Normal	Tumor	Matched Normal	140	P61619	189.405	362.987	0.938439	0.938439	91.6454	1.91645	0.544148	0.544148	45.8159	1.45816	0	0.00326484	0.00239972	139	0.181124	Homo sapiens	SRP-dependent cotranslational protein targeting to membrane,posttranslational protein targeting to membrane,endoplasmic reticulum organization,cell growth,response to interferon-gamma,IRE1-mediated unfolded protein response,protein targeting to ER,transmembrane transport	protein binding,transmembrane transporter activity,ribosome binding	rough endoplasmic reticulum,cytosol,membrane,integral component of endoplasmic reticulum membrane		sp	1	2	uniprot_sprot_2015-08-28_HUMAN	>sp|P61619|S61A1_HUMAN Protein transport protein Sec61 subunit alpha isoform 1 OS=Homo sapiens GN=SEC61A1 PE=1 SV=2	13	19
Q9HAU5	UPF2	Q9HAU5	RENT2_HUMAN	Regulator of nonsense transcripts 2		TRUE	Tumor / Matched Normal	Tumor	Matched Normal	40	Q9HAU5	153.601	357.664	1.21942	1.21942	132.853	2.32853	0.145523	0.145523	10.6132	1.10613	0	0.604386	0.210735	39	0.275094	Homo sapiens	nuclear-transcribed mRNA catabolic process, nonsense-mediated decay,liver development,mRNA export from nucleus,animal organ regeneration	RNA binding,protein binding,telomeric DNA binding	nucleus,cytoplasm,cytosol,exon-exon junction complex,perinuclear region of cytoplasm		sp	1	1	uniprot_sprot_2015-08-28_HUMAN	>sp|Q9HAU5|RENT2_HUMAN Regulator of nonsense transcripts 2 OS=Homo sapiens GN=UPF2 PE=1 SV=1	18	25
Q9HB71	CACYBP	Q9HB71	CYBP_HUMAN	Calcyclin-binding protein		TRUE	Tumor / Matched Normal	Tumor	Matched Normal	140	Q9HB71	3529.55	680.344	-2.37515	2.37515	-80.7243	0.192757	0.0394495	0.0394495	2.77216	1.02772	0	0.833554	0.267047	139	0.186702	Homo sapiens	aging,positive regulation of DNA replication,cardiac muscle cell differentiation,response to growth hormone,negative regulation of cell death,cellular response to calcium ion	protein binding,protein homodimerization activity	nuclear envelope lumen,nucleoplasm,cytoplasm,beta-catenin destruction complex,neuron projection,cell body,extracellular exosome	Yes	sp	1	2	uniprot_sprot_2015-08-28_HUMAN	>sp|Q9HB71|CYBP_HUMAN Calcyclin-binding protein OS=Homo sapiens GN=CACYBP PE=1 SV=2	27	51
Q9HBL0	TNS1	Q9HBL0	TENS1_HUMAN	Tensin-1		TRUE	Tumor / Matched Normal	Tumor	Matched Normal	480	Q9HBL0	1700.5	542.868	-1.64728	1.64728	-68.076	0.31924	-1.27622	1.27622	-58.7124	0.412876	0	3.17984e-38	3.31746e-37	479	0.0901045	Homo sapiens	cell-substrate junction assembly,fibroblast migration	actin binding,protein binding,poly(A) RNA binding	cytoplasm,cytoskeleton,focal adhesion,cell surface		sp	1	2	uniprot_sprot_2015-08-28_HUMAN	>sp|Q9HBL0|TENS1_HUMAN Tensin-1 OS=Homo sapiens GN=TNS1 PE=1 SV=2	46	58
Q9NP72	RAB18	Q9NP72	RAB18_HUMAN	Ras-related protein Rab-18		TRUE	Tumor / Matched Normal	Tumor	Matched Normal	80	Q9NP72	204.014	348.695	0.773296	0.773296	70.917	1.70917	1.30793	1.30793	147.587	2.47587	0	5.25276e-08	9.26364e-08	79	0.216019	Homo sapiens	eye development,small GTPase mediated signal transduction,brain development,protein transport,lipid particle organization,endoplasmic reticulum tubular network organization	GTPase activity,protein binding,GTP binding,GDP binding	intracellular,endoplasmic reticulum membrane,cytosol,plasma membrane,extracellular exosome,endoplasmic reticulum tubular network	Yes	sp	1	1	uniprot_sprot_2015-08-28_HUMAN	>sp|Q9NP72|RAB18_HUMAN Ras-related protein Rab-18 OS=Homo sapiens GN=RAB18 PE=1 SV=1	12	17
Q9NQH7	XPNPEP3	Q9NQH7	XPP3_HUMAN	Probable Xaa-Pro aminopeptidase 3		TRUE	Tumor / Matched Normal	Tumor	Matched Normal	40	Q9NQH7	1079.7	1146.26	0.0862995	0.0862995	6.16436	1.06164	-0.999326	0.999326	-49.9766	0.500234	0	0.0302906	0.0170269	39	0.43893	Homo sapiens	glomerular filtration,protein processing	aminopeptidase activity,metallopeptidase activity,manganese ion binding	mitochondrion,extracellular exosome	Yes	sp	1	1	uniprot_sprot_2015-08-28_HUMAN	>sp|Q9NQH7|XPP3_HUMAN Probable Xaa-Pro aminopeptidase 3 OS=Homo sapiens GN=XPNPEP3 PE=1 SV=1	10	14
Q9NVA2	SEPT11	Q9NVA2	SEP11_HUMAN	Septin-11		TRUE	Tumor / Matched Normal	Tumor	Matched Normal	180	Q9NVA2	648.927	822.552	0.34205	0.34205	26.7557	1.26756	0.160311	0.160311	11.7528	1.11753	0	0.193528	0.0834591	179	0.122491	Homo sapiens	cell cycle,protein heterooligomerization,cell division	protein binding,GTP binding	stress fiber,cytoplasm,cell junction,axon,dendritic spine,extracellular exosome	Yes	sp	1	3	uniprot_sprot_2015-08-28_HUMAN	>sp|Q9NVA2|SEP11_HUMAN Septin-11 OS=Homo sapiens GN=SEPT11 PE=1 SV=3	28	45
Q9NZN3	EHD3	Q9NZN3	EHD3_HUMAN	EH domain-containing protein 3		TRUE	Tumor / Matched Normal	Tumor	Matched Normal	340	Q9NZN3	1190.44	1844.67	0.631872	0.631872	54.9575	1.54957	-0.571768	0.571768	-32.7208	0.672792	0	3.14064e-06	4.17742e-06	339	0.120431	Homo sapiens	receptor recycling,blood coagulation,endocytic recycling,early endosome to Golgi transport,cilium assembly,protein homooligomerization,regulation of cardiac muscle contraction,protein targeting to plasma membrane,regulation of cardiac muscle cell membrane potential,Golgi to lysosome transport,positive regulation of voltage-gated calcium channel activity,regulation of Golgi organization,regulation…	nucleic acid binding,calcium ion binding,protein binding,ATP binding,GTP binding	nucleus,cytoplasm,cytosol,focal adhesion,endosome membrane,ciliary pocket membrane,endocytic vesicle,myelin sheath,perinuclear region of cytoplasm,recycling endosome membrane		sp	1	2	uniprot_sprot_2015-08-28_HUMAN	>sp|Q9NZN3|EHD3_HUMAN EH domain-containing protein 3 OS=Homo sapiens GN=EHD3 PE=1 SV=2	35	49
Q9P258	RCC2	Q9P258	RCC2_HUMAN	Protein RCC2		TRUE	Tumor / Matched Normal	Tumor	Matched Normal	180	Q9P258	555.801	4488.41	3.01356	3.01356	707.557	8.07557	1.09809	1.09809	114.071	2.14071	0	2.74502e-07	4.31695e-07	179	0.20492	Homo sapiens	sister chromatid cohesion,mitotic nuclear division,integrin-mediated signaling pathway,regulation of fibroblast migration,positive regulation of G2/M transition of mitotic cell cycle,regulation of cell migration,negative regulation of GTPase activity,establishment of protein localization,focal adhesion assembly,cell division,negative regulation of focal adhesion assembly,positive regulation of at…	protein binding,microtubule binding,protein kinase binding,protein domain specific binding,small GTPase binding,poly(A) RNA binding,Rac GTPase binding	nucleolus,cytosol,microtubule,plasma membrane,midbody,early endosome membrane,chromosome, centromeric core domain,mitotic spindle midzone,membrane		sp	1	2	uniprot_sprot_2015-08-28_HUMAN	>sp|Q9P258|RCC2_HUMAN Protein RCC2 OS=Homo sapiens GN=RCC2 PE=1 SV=2	30	54
Q9UL46	PSME2	Q9UL46	PSME2_HUMAN	Proteasome activator complex subunit 2		TRUE	Tumor / Matched Normal	Tumor	Matched Normal	160	Q9UL46	319.291	246.299	-0.37446	0.37446	-22.8606	0.771394	-0.402716	0.402716	-24.3567	0.756433	0	0.00430809	0.00305664	159	0.13861	Homo sapiens	MAPK cascade,protein polyubiquitination,stimulatory C-type lectin receptor signaling pathway,antigen processing and presentation of exogenous peptide antigen via MHC class I, TAP-dependent,regulation of cellular amino acid metabolic process,positive regulation of endopeptidase activity,anaphase-promoting complex-dependent catabolic process,tumor necrosis factor-mediated signaling pathway,NIK/NF-k…	endopeptidase activator activity	proteasome complex,nucleoplasm,cytoplasm,cytosol,proteasome activator complex,membrane,extracellular exosome	Yes	sp	1	4	uniprot_sprot_2015-08-28_HUMAN	>sp|Q9UL46|PSME2_HUMAN Proteasome activator complex subunit 2 OS=Homo sapiens GN=PSME2 PE=1 SV=4	23	36
Q9UMY4	SNX12	Q9UMY4	SNX12_HUMAN	Sorting nexin-12		TRUE	Tumor / Matched Normal	Tumor	Matched Normal	60	Q9UMY4	91.8475	93.2917	0.0225077	0.0225077	1.57235	1.01572	-0.552471	0.552471	-31.8149	0.681851	0	0.0217956	0.0127449	59	0.232501	Homo sapiens	negative regulation of gene expression,negative regulation of protein processing,protein transport,vesicle organization,regulation of endocytosis,negative regulation of protein catabolic process,negative regulation of protein transport,negative regulation of early endosome to late endosome transport	protein binding,enzyme binding,phosphatidylinositol binding	early endosome,extrinsic component of membrane,extracellular exosome	Yes	sp	1	3	uniprot_sprot_2015-08-28_HUMAN	>sp|Q9UMY4|SNX12_HUMAN Sorting nexin-12 OS=Homo sapiens GN=SNX12 PE=1 SV=3	13	17
Q9UPN3	MACF1	Q9UPN3	MACF1_HUMAN	Microtubule-actin cross-linking factor 1, isoforms 1/2/3/5		TRUE	Tumor / Matched Normal	Tumor	Matched Normal	1940	Q9UPN3	1880.54	559.222	-1.74965	1.74965	-70.2626	0.297374	-0.859959	0.859959	-44.9032	0.550968	0	5.59892e-69	1.06572e-67	1939	0.0470395	Homo sapiens	regulation of epithelial cell migration,Wnt signaling pathway,positive regulation of Wnt signaling pathway,regulation of microtubule-based process,wound healing,Golgi to plasma membrane protein transport,positive regulation of axon extension,regulation of focal adhesion assembly,cell-cell adhesion	actin binding,calcium ion binding,protein binding,microtubule binding,ATPase activity,poly(A) RNA binding,actin filament binding,cadherin binding involved in cell-cell adhesion	cytoplasm,Golgi apparatus,cytoskeleton,microtubule,plasma membrane,cell-cell adherens junction,ruffle membrane		sp	1	4	uniprot_sprot_2015-08-28_HUMAN	>sp|Q9UPN3|MACF1_HUMAN Microtubule-actin cross-linking factor 1, isoforms 1/2/3/5 OS=Homo sapiens GN=MACF1 PE=1 SV=4	252	300
Q9Y3Z3	SAMHD1	Q9Y3Z3	SAMH1_HUMAN	Deoxynucleoside triphosphate triphosphohydrolase SAMHD1		TRUE	Tumor / Matched Normal	Tumor	Matched Normal	500	Q9Y3Z3	5511.96	2095.58	-1.39522	1.39522	-61.9813	0.380187	-0.3244	0.3244	-20.1369	0.798631	0	2.56574e-05	2.8728e-05	499	0.0762757	Homo sapiens	dGTP catabolic process,immune response,regulation of innate immune response,dATP catabolic process,protein homotetramerization,defense response to virus,type I interferon signaling pathway	nucleic acid binding,RNA binding,zinc ion binding,dGTPase activity,dGTP binding	intracellular,nucleus,nucleoplasm,plasma membrane		sp	1	2	uniprot_sprot_2015-08-28_HUMAN	>sp|Q9Y3Z3|SAMH1_HUMAN Deoxynucleoside triphosphate triphosphohydrolase SAMHD1 OS=Homo sapiens GN=SAMHD1 PE=1 SV=2	45	74
Q9Y6E0	STK24	Q9Y6E0	STK24_HUMAN	Serine/threonine-protein kinase 24		TRUE	Tumor / Matched Normal	Tumor	Matched Normal	160	Q9Y6E0	193.715	259.308	0.420737	0.420737	33.8611	1.33861	0.169078	0.169078	12.4339	1.12434	0	0.281146	0.113861	159	0.155858	Homo sapiens	mitotic cell cycle,protein phosphorylation,cellular component disassembly involved in execution phase of apoptosis,signal transduction,intrinsic apoptotic signaling pathway in response to oxidative stress,signal transduction by protein phosphorylation,negative regulation of cell migration,response to hydrogen peroxide,protein autophosphorylation,regulation of axon regeneration,execution phase of …	protein kinase activity,protein serine/threonine kinase activity,receptor signaling protein serine/threonine kinase activity,protein binding,ATP binding,metal ion binding,cadherin binding involved in cell-cell adhesion	nucleus,nucleoplasm,nucleolus,cytoplasm,cytosol,cell-cell adherens junction,membrane,extracellular exosome	Yes	sp	1	1	uniprot_sprot_2015-08-28_HUMAN	>sp|Q9Y6E0|STK24_HUMAN Serine/threonine-protein kinase 24 OS=Homo sapiens GN=STK24 PE=1 SV=1	24	37
O00231	PSMD11	O00231	PSD11_HUMAN	26S proteasome non-ATPase regulatory subunit 11		TRUE	Tumor / Matched Normal	Tumor	Matched Normal	160	O00231	1681.31	1097.36	-0.615554	0.615554	-34.7321	0.652679	0.325466	0.325466	25.3069	1.25307	0	0.0770641	0.0381861	159	0.182322	Homo sapiens	MAPK cascade,protein polyubiquitination,stimulatory C-type lectin receptor signaling pathway,antigen processing and presentation of exogenous peptide antigen via MHC class I, TAP-dependent,ubiquitin-dependent protein catabolic process,regulation of cellular amino acid metabolic process,anaphase-promoting complex-dependent catabolic process,tumor necrosis factor-mediated signaling pathway,NIK/NF-k…	structural molecule activity	proteasome complex,nucleus,nucleoplasm,cytosol,proteasome regulatory particle, lid subcomplex,membrane,proteasome accessory complex,extracellular exosome	Yes	sp	1	3	uniprot_sprot_2015-08-28_HUMAN	>sp|O00231|PSD11_HUMAN 26S proteasome non-ATPase regulatory subunit 11 OS=Homo sapiens GN=PSMD11 PE=1 SV=3	33	53
O00571	DDX3X	O00571	DDX3X_HUMAN	ATP-dependent RNA helicase DDX3X		TRUE	Tumor / Matched Normal	Tumor	Matched Normal	480	O00571	879.797	1876.86	1.09308	1.09308	113.329	2.13329	0.716139	0.716139	64.2779	1.64278	0	6.93176e-21	3.64413e-20	479	0.072797	Homo sapiens	transcription, DNA-templated,chromosome segregation,extrinsic apoptotic signaling pathway via death domain receptors,response to virus,RNA secondary structure unwinding,positive regulation of gene expression,Wnt signaling pathway,negative regulation of translation,positive regulation of cell growth,negative regulation of cell growth,negative regulation of protein complex assembly,DNA duplex unwin…	DNA binding,RNA binding,GTPase activity,ATP-dependent DNA helicase activity,ATP-dependent RNA helicase activity,protein binding,ATP binding,transcription factor binding,poly(A) binding,eukaryotic initiation factor 4E binding,ATPase activity,nucleoside-triphosphatase activity,translation initiation factor binding,RNA stem-loop binding,ribosomal small subunit binding,CTPase activity,poly(A) RNA bin…	nucleus,cytoplasm,mitochondrial outer membrane,cell-cell adherens junction,cytoplasmic stress granule,nuclear speck,extracellular exosome,eukaryotic translation initiation factor 3 complex,cytosolic small ribosomal subunit	Yes	sp	1	3	uniprot_sprot_2015-08-28_HUMAN	>sp|O00571|DDX3X_HUMAN ATP-dependent RNA helicase DDX3X OS=Homo sapiens GN=DDX3X PE=1 SV=3	46	71
O43809	NUDT21	O43809	CPSF5_HUMAN	Cleavage and polyadenylation specificity factor subunit 5		TRUE	Tumor / Matched Normal	Tumor	Matched Normal	120	O43809	216.521	161.73	-0.420921	0.420921	-25.3052	0.746948	-0.271078	0.271078	-17.13	0.8287	0	0.154899	0.0692901	119	0.188571	Homo sapiens	mRNA splicing, via spliceosome,termination of RNA polymerase II transcription,mRNA polyadenylation,mRNA processing,mRNA 3'-end processing,protein tetramerization	mRNA binding,protein binding,hydrolase activity,AU-rich element binding,protein homodimerization activity,histone deacetylase binding,poly(A) RNA binding,RNA binding	nucleus,nucleoplasm,centrosome,microtubule organizing center,mRNA cleavage factor complex,paraspeckles		sp	1	1	uniprot_sprot_2015-08-28_HUMAN	>sp|O43809|CPSF5_HUMAN Cleavage and polyadenylation specificity factor subunit 5 OS=Homo sapiens GN=NUDT21 PE=1 SV=1	20	29
O43920	NDUFS5	O43920	NDUS5_HUMAN	NADH dehydrogenase [ubiquinone] iron-sulfur protein 5		TRUE	Tumor / Matched Normal	Tumor	Matched Normal	40	O43920	153.727	111.308	-0.465808	0.465808	-27.5935	0.724065	0.628098	0.628098	54.5526	1.54553	0	0.0997567	0.0477172	39	0.367832	Homo sapiens	mitochondrial electron transport, NADH to ubiquinone,mitochondrial respiratory chain complex I assembly	NADH dehydrogenase (ubiquinone) activity	mitochondrion,mitochondrial inner membrane,mitochondrial respiratory chain complex I,mitochondrial intermembrane space		sp	1	3	uniprot_sprot_2015-08-28_HUMAN	>sp|O43920|NDUS5_HUMAN NADH dehydrogenase [ubiquinone] iron-sulfur protein 5 OS=Homo sapiens GN=NDUFS5 PE=1 SV=3	8	10
O60493	SNX3	O60493	SNX3_HUMAN	Sorting nexin-3		TRUE	Tumor / Matched Normal	Tumor	Matched Normal	100	O60493	317.616	327.246	0.0430942	0.0430942	3.03212	1.03032	0.00675388	0.00675388	0.469241	1.00469	0	0.972714	0.300741	99	0.195967	Homo sapiens	response to bacterium,membrane invagination,positive regulation of neuron projection development,protein transport,Wnt signaling pathway,protein to membrane docking,regulation of Wnt signaling pathway,negative regulation of protein catabolic process,negative regulation of viral entry into host cell,negative regulation of phagocytosis,negative regulation of protein transport,intralumenal vesicle f…	protein binding,phosphatidylinositol-5-phosphate binding,protein phosphatase binding,phosphatidylinositol-3-phosphate binding,phosphatidylinositol-4-phosphate binding,phosphatidylinositol-3,5-bisphosphate binding	cytoplasm,early endosome,cytosol,endosome membrane,extrinsic component of membrane,clathrin-coated vesicle,early endosome membrane,early phagosome,extracellular exosome,retromer complex	Yes	sp	1	3	uniprot_sprot_2015-08-28_HUMAN	>sp|O60493|SNX3_HUMAN Sorting nexin-3 OS=Homo sapiens GN=SNX3 PE=1 SV=3	11	14
O75746	SLC25A12	O75746	CMC1_HUMAN	Calcium-binding mitochondrial carrier protein Aralar1		TRUE	Tumor / Matched Normal	Tumor	Matched Normal	300	O75746	727.984	776.669	0.0933928	0.0933928	6.68762	1.06688	-0.125228	0.125228	-8.31411	0.916859	0	0.196814	0.0845457	299	0.0966472	Homo sapiens	gluconeogenesis,aspartate transport,L-glutamate transport,malate-aspartate shuttle,response to calcium ion,L-glutamate transmembrane transport,L-aspartate transmembrane transport	L-glutamate transmembrane transporter activity,calcium ion binding,acidic amino acid transmembrane transporter activity,L-aspartate transmembrane transporter activity	mitochondrion,mitochondrial inner membrane,integral component of membrane,myelin sheath		sp	1	2	uniprot_sprot_2015-08-28_HUMAN	>sp|O75746|CMC1_HUMAN Calcium-binding mitochondrial carrier protein Aralar1 OS=Homo sapiens GN=SLC25A12 PE=1 SV=2	30	36
O94874	UFL1	O94874	UFL1_HUMAN	E3 UFM1-protein ligase 1		TRUE	Tumor / Matched Normal	Tumor	Matched Normal	240	O94874	860.277	744.48	-0.208567	0.208567	-13.4604	0.865396	0.325613	0.325613	25.3197	1.2532	0	0.0126975	0.0079467	239	0.1294	Homo sapiens	osteoblast differentiation,positive regulation of cell proliferation,negative regulation of protein ubiquitination,negative regulation of NF-kappaB transcription factor activity,regulation of proteasomal ubiquitin-dependent protein catabolic process,regulation of protein localization,regulation of intracellular estrogen receptor signaling pathway,response to endoplasmic reticulum stress,positive …	protein binding,ligase activity,UFM1 transferase activity	nucleus,cytoplasm,endoplasmic reticulum,endoplasmic reticulum membrane,cytosol,membrane,neuron projection,protein complex		sp	1	2	uniprot_sprot_2015-08-28_HUMAN	>sp|O94874|UFL1_HUMAN E3 UFM1-protein ligase 1 OS=Homo sapiens GN=UFL1 PE=1 SV=2	45	57
P00533	EGFR	P00533	EGFR_HUMAN	Epidermal growth factor receptor		TRUE	Tumor / Matched Normal	Tumor	Matched Normal	160	P00533	474.348	283.097	-0.74465	0.74465	-40.3187	0.596813	-0.0476828	0.0476828	-3.2511	0.967489	0	0.778793	0.253924	159	0.168936	Homo sapiens	MAPK cascade,activation of MAPKK activity,ossification,embryonic placenta development,positive regulation of protein phosphorylation,hair follicle development,translation,response to stress,response to osmotic stress,response to oxidative stress,signal transduction,cell surface receptor signaling pathway,epidermal growth factor receptor signaling pathway,activation of phospholipase C activity,sal…	glycoprotein binding,chromatin binding,double-stranded DNA binding,MAP kinase kinase kinase activity,protein tyrosine kinase activity,transmembrane receptor protein tyrosine kinase activity,receptor signaling protein tyrosine kinase activity,transmembrane signaling receptor activity,epidermal growth factor-activated receptor activity,Ras guanyl-nucleotide exchange factor activity,integrin binding…	Golgi membrane,extracellular space,nucleus,cytoplasm,endosome,endoplasmic reticulum membrane,plasma membrane,cell-cell adherens junction,focal adhesion,cell surface,endosome membrane,membrane,integral component of membrane,basolateral plasma membrane,apical plasma membrane,early endosome membrane,nuclear membrane,receptor complex,membrane raft,synapse,perinuclear region of cytoplasm,Shc-EGFR comp…	Yes	sp	1	2	uniprot_sprot_2015-08-28_HUMAN	>sp|P00533|EGFR_HUMAN Epidermal growth factor receptor OS=Homo sapiens GN=EGFR PE=1 SV=2	35	42
P01860	IGHG3	P01860	IGHG3_HUMAN	Ig gamma-3 chain C region		TRUE	Tumor / Matched Normal	Tumor	Matched Normal	300	P01860	3136	3386.46	0.110856	0.110856	7.98686	1.07987	-0.0357868	0.0357868	-2.45004	0.9755	0	0.759277	0.249923	299	0.116485	Homo sapiens	retina homeostasis,proteolysis,phagocytosis, recognition,phagocytosis, engulfment,complement activation,complement activation, classical pathway,Fc-gamma receptor signaling pathway involved in phagocytosis,defense response to bacterium,innate immune response,B cell receptor signaling pathway,positive regulation of B cell activation	antigen binding,serine-type endopeptidase activity,immunoglobulin receptor binding	extracellular region,extracellular space,external side of plasma membrane,immunoglobulin complex, circulating,extracellular exosome,blood microparticle	Yes	sp	1	2	uniprot_sprot_2015-08-28_HUMAN	>sp|P01860|IGHG3_HUMAN Ig gamma-3 chain C region OS=Homo sapiens GN=IGHG3 PE=1 SV=2	16	28
P01857	IGHG1	P01857	IGHG1_HUMAN	Ig gamma-1 chain C region		TRUE	Tumor / Matched Normal	Tumor	Matched Normal	220	P01857	7340.14	8362.41	0.18811	0.18811	13.927	1.13927	0.0928348	0.0928348	6.64636	1.06646	0	0.533925	0.191009	219	0.148671	Homo sapiens	proteolysis,phagocytosis, recognition,phagocytosis, engulfment,complement activation,complement activation, classical pathway,Fc-gamma receptor signaling pathway involved in phagocytosis,defense response to bacterium,innate immune response,B cell receptor signaling pathway,positive regulation of B cell activation	antigen binding,serine-type endopeptidase activity,protein binding,immunoglobulin receptor binding	extracellular region,extracellular space,external side of plasma membrane,immunoglobulin complex, circulating,extracellular exosome,blood microparticle	Yes	sp	1	1	uniprot_sprot_2015-08-28_HUMAN	>sp|P01857|IGHG1_HUMAN Ig gamma-1 chain C region OS=Homo sapiens GN=IGHG1 PE=1 SV=1	18	43
P02545	LMNA	P02545	LMNA_HUMAN	Prelamin-A/C		TRUE	Tumor / Matched Normal	Tumor	Matched Normal	1280	P02545	5870.89	4514.26	-0.379088	0.379088	-23.1076	0.768924	-0.389313	0.389313	-23.6507	0.763493	0	8.3337e-09	1.57541e-08	1279	0.0670932	Homo sapiens	mitotic nuclear envelope disassembly,mitotic nuclear envelope reassembly,regulation of cell migration,establishment or maintenance of microtubule cytoskeleton polarity,protein localization to nucleus,sterol regulatory element binding protein import into nucleus,IRE1-mediated unfolded protein response,ventricular cardiac muscle cell development,cellular response to hypoxia,negative regulation of m…	structural molecule activity,protein binding	nucleus,nuclear envelope,lamin filament,nucleoplasm,cytoplasm,cytosol,nuclear speck,extracellular matrix,nuclear membrane	Yes	sp	1	1	uniprot_sprot_2015-08-28_HUMAN	>sp|P02545|LMNA_HUMAN Prelamin-A/C OS=Homo sapiens GN=LMNA PE=1 SV=1	86	143
P02679	FGG	P02679	FIBG_HUMAN	Fibrinogen gamma chain	ECM glycoproteins	TRUE	Tumor / Matched Normal	Tumor	Matched Normal	860	P02679	26874.8	12536.8	-1.10009	1.10009	-53.3513	0.466487	0.267859	0.267859	20.402	1.20402	0	0.00111233	0.00092332	859	0.0818283	Homo sapiens	platelet degranulation,cell-matrix adhesion,signal transduction,blood coagulation,protein secretion,extracellular matrix organization,plasminogen activation,positive regulation of heterotypic cell-cell adhesion,fibrinolysis,cellular protein complex assembly,positive regulation of vasoconstriction,positive regulation of exocytosis,positive regulation of protein secretion,protein polymerization,res…	receptor binding,structural molecule activity,protein binding,protein binding, bridging,metal ion binding,cell adhesion molecule binding	extracellular region,fibrinogen complex,extracellular space,plasma membrane,cell cortex,external side of plasma membrane,cell surface,platelet alpha granule,platelet alpha granule lumen,extracellular exosome,blood microparticle	Yes	sp	1	3	uniprot_sprot_2015-08-28_HUMAN	>sp|P02679|FIBG_HUMAN Fibrinogen gamma chain OS=Homo sapiens GN=FGG PE=1 SV=3	39	61
P02792	FTL	P02792	FRIL_HUMAN	Ferritin light chain		TRUE	Tumor / Matched Normal	Tumor	Matched Normal	100	P02792	589.556	574.729	-0.0367463	0.0367463	-2.5149	0.974851	0.310818	0.310818	24.0411	1.24041	0	0.172789	0.0756979	99	0.225209	Homo sapiens	iron ion transport,cellular iron ion homeostasis,intracellular sequestering of iron ion,iron ion homeostasis	iron ion binding,protein binding,ferric iron binding,identical protein binding	cytoplasm,cytosol,intracellular ferritin complex,membrane,autolysosome,extracellular exosome	Yes	sp	1	2	uniprot_sprot_2015-08-28_HUMAN	>sp|P02792|FRIL_HUMAN Ferritin light chain OS=Homo sapiens GN=FTL PE=1 SV=2	22	49
P04264	KRT1	P04264	K2C1_HUMAN	Keratin, type II cytoskeletal 1		TRUE	Tumor / Matched Normal	Tumor	Matched Normal	1540	P04264	26187.6	21381	-0.292555	0.292555	-18.3545	0.816455	-0.619844	0.619844	-34.9259	0.650741	0	1.67719e-31	1.40274e-30	1539	0.051887	Homo sapiens	complement activation, lectin pathway,retina homeostasis,response to oxidative stress,fibrinolysis,regulation of angiogenesis,negative regulation of inflammatory response,establishment of skin barrier	receptor activity,structural molecule activity,protein binding,carbohydrate binding	extracellular space,nucleus,cytoskeleton,plasma membrane,membrane,extracellular matrix,keratin filament,extracellular exosome,blood microparticle	Yes	sp	1	6	uniprot_sprot_2015-08-28_HUMAN	>sp|P04264|K2C1_HUMAN Keratin, type II cytoskeletal 1 OS=Homo sapiens GN=KRT1 PE=1 SV=6	63	114
P04792	HSPB1	P04792	HSPB1_HUMAN	Heat shock protein beta-1		TRUE	Tumor / Matched Normal	Tumor	Matched Normal	380	P04792	2195.09	10625.9	2.27523	2.27523	384.074	4.84074	1.1352	1.1352	119.648	2.19648	0	1.09149e-28	8.03339e-28	379	0.0937624	Homo sapiens	retina homeostasis,regulation of translational initiation,negative regulation of protein kinase activity,movement of cell or subcellular component,response to unfolded protein,response to virus,regulation of autophagy,positive regulation of interleukin-1 beta production,intracellular signal transduction,cellular response to vascular endothelial growth factor stimulus,positive regulation of endoth…	protein kinase C binding,protein kinase C inhibitor activity,protein kinase binding,identical protein binding,ubiquitin binding,poly(A) RNA binding	proteasome complex,extracellular space,nucleus,cytoplasm,spindle,cytosol,cytoskeleton,plasma membrane,focal adhesion,Z disc,extracellular matrix,extracellular exosome	Yes	sp	1	2	uniprot_sprot_2015-08-28_HUMAN	>sp|P04792|HSPB1_HUMAN Heat shock protein beta-1 OS=Homo sapiens GN=HSPB1 PE=1 SV=2	23	44
P05198	EIF2S1	P05198	IF2A_HUMAN	Eukaryotic translation initiation factor 2 subunit 1		TRUE	Tumor / Matched Normal	Tumor	Matched Normal	180	P05198	930.314	714.476	-0.380833	0.380833	-23.2006	0.767994	-0.0490556	0.0490556	-3.34311	0.966569	0	0.780169	0.25399	179	0.175012	Homo sapiens	translational initiation,aging,negative regulation of translational initiation in response to stress,cellular response to amino acid starvation,cellular response to heat,cellular response to UV,response to endoplasmic reticulum stress,PERK-mediated unfolded protein response,protein autophosphorylation,transmembrane transport,positive regulation of neuron death,negative regulation of guanyl-nucleo…	translation initiation factor activity,protein binding,ribosome binding,poly(A) RNA binding	nucleus,cytosol,ribosome,polysome,eukaryotic translation initiation factor 2 complex,cytoplasmic stress granule,membrane,eukaryotic 48S preinitiation complex,multi-eIF complex,translation initiation ternary complex,extracellular exosome,glial limiting end-foot,eukaryotic translation initiation factor 2B complex	Yes	sp	1	3	uniprot_sprot_2015-08-28_HUMAN	>sp|P05198|IF2A_HUMAN Eukaryotic translation initiation factor 2 subunit 1 OS=Homo sapiens GN=EIF2S1 PE=1 SV=3	34	49
P05387	RPLP2	P05387	RLA2_HUMAN	60S acidic ribosomal protein P2		TRUE	Tumor / Matched Normal	Tumor	Matched Normal	80	P05387	208.449	830.865	1.99492	1.99492	298.595	3.98595	0.493368	0.493368	40.7728	1.40773	0	0.140472	0.0640832	79	0.329268	Homo sapiens	nuclear-transcribed mRNA catabolic process, nonsense-mediated decay,cytoplasmic translation,rRNA processing,translation,translational initiation,translational elongation,SRP-dependent cotranslational protein targeting to membrane,viral transcription	structural constituent of ribosome,large ribosomal subunit rRNA binding	cytosol,focal adhesion,membrane,cytosolic large ribosomal subunit,preribosome, large subunit precursor,extracellular exosome	Yes	sp	1	1	uniprot_sprot_2015-08-28_HUMAN	>sp|P05387|RLA2_HUMAN 60S acidic ribosomal protein P2 OS=Homo sapiens GN=RPLP2 PE=1 SV=1	13	30
P06396	GSN	P06396	GELS_HUMAN	Gelsolin		TRUE	Tumor / Matched Normal	Tumor	Matched Normal	380	P06396	1865.51	1452.8	-0.360737	0.360737	-22.1233	0.778767	-0.533578	0.533578	-30.9161	0.690839	0	4.33044e-07	6.56704e-07	379	0.103598	Homo sapiens	phagocytosis, engulfment,positive regulation of gene expression,striated muscle atrophy,actin filament polymerization,protein destabilization,sequestering of actin monomers,cellular protein metabolic process,actin nucleation,negative regulation of viral entry into host cell,actin filament severing,barbed-end actin filament capping,positive regulation of actin nucleation,actin filament capping,cil…	actin binding,calcium ion binding,protein binding,protein domain specific binding,myosin II binding	podosome,extracellular region,extracellular space,cytoplasm,cytosol,plasma membrane,focal adhesion,actin cytoskeleton,sarcoplasm,actin cap,cortical actin cytoskeleton,extracellular exosome,blood microparticle,nucleus	Yes	sp	1	1	uniprot_sprot_2015-08-28_HUMAN	>sp|P06396|GELS_HUMAN Gelsolin OS=Homo sapiens GN=GSN PE=1 SV=1	53	102
P07305	H1F0	P07305	H10_HUMAN	Histone H1.0		TRUE	Tumor / Matched Normal	Tumor	Matched Normal	60	P07305	942.906	428.383	-1.13821	1.13821	-54.5678	0.454322	-0.549118	0.549118	-31.6562	0.683438	0	0.0680358	0.0343917	59	0.292935	Homo sapiens	apoptotic DNA fragmentation,nucleosome assembly	chromatin DNA binding,poly(A) RNA binding	nucleosome,nuclear chromatin,nucleus,nucleoplasm,nuclear euchromatin,Golgi apparatus,actin cytoskeleton		sp	1	3	uniprot_sprot_2015-08-28_HUMAN	>sp|P07305|H10_HUMAN Histone H1.0 OS=Homo sapiens GN=H1F0 PE=1 SV=3	10	13
P07585	DCN	P07585	PGS2_HUMAN	Decorin	Proteoglycans	TRUE	Tumor / Matched Normal	Tumor	Matched Normal	400	P07585	42045.7	7060.19	-2.57418	2.57418	-83.2083	0.167917	-1.55086	1.55086	-65.8694	0.341306	0	7.67815e-31	6.14252e-30	399	0.12302	Homo sapiens	kidney development,placenta development,negative regulation of protein kinase activity,skeletal muscle tissue development,aging,response to mechanical stimulus,animal organ morphogenesis,positive regulation of autophagy,negative regulation of endothelial cell migration,positive regulation of phosphatidylinositol 3-kinase signaling,positive regulation of macroautophagy,negative regulation of angio…	protein kinase inhibitor activity,protein binding,collagen binding,glycosaminoglycan binding,poly(A) RNA binding,protein N-terminus binding,extracellular matrix binding	extracellular region,collagen type VI trimer,extracellular space,cytoplasm,Golgi lumen,lysosomal lumen,extracellular matrix	Yes	sp	1	1	uniprot_sprot_2015-08-28_HUMAN	>sp|P07585|PGS2_HUMAN Decorin OS=Homo sapiens GN=DCN PE=1 SV=1	22	33
P07602	PSAP	P07602	SAP_HUMAN	Prosaposin		TRUE	Tumor / Matched Normal	Tumor	Matched Normal	100	P07602	647.925	532.669	-0.282588	0.282588	-17.7885	0.822115	-0.38533	0.38533	-23.4396	0.765604	0	0.140454	0.0640832	99	0.258005	Homo sapiens	platelet degranulation,glycosphingolipid metabolic process,lipid transport,adenylate cyclase-inhibiting G-protein coupled receptor signaling pathway,regulation of autophagy,regulation of lipid metabolic process,positive regulation of catalytic activity,positive regulation of MAPK cascade,prostate gland growth,epithelial cell differentiation involved in prostate gland development,cellular response…	G-protein coupled receptor binding,protein binding,enzyme activator activity,lipid binding	extracellular region,extracellular space,cytoplasm,mitochondrion,lysosome,lysosomal membrane,integral component of membrane,lysosomal lumen,extracellular exosome	Yes	sp	1	2	uniprot_sprot_2015-08-28_HUMAN	>sp|P07602|SAP_HUMAN Prosaposin OS=Homo sapiens GN=PSAP PE=1 SV=2	30	59
P07741	APRT	P07741	APT_HUMAN	Adenine phosphoribosyltransferase		TRUE	Tumor / Matched Normal	Tumor	Matched Normal	160	P07741	901.369	976.709	0.115812	0.115812	8.35849	1.08358	0.581725	0.581725	49.6638	1.49664	0	0.000447356	0.0004102	159	0.161741	Homo sapiens	adenine salvage,lactation,grooming behavior,cellular response to insulin stimulus,purine-containing compound salvage,AMP salvage	adenine binding,adenine phosphoribosyltransferase activity,AMP binding	nucleoplasm,cytoplasm,cytosol,extracellular exosome	Yes	sp	1	2	uniprot_sprot_2015-08-28_HUMAN	>sp|P07741|APT_HUMAN Adenine phosphoribosyltransferase OS=Homo sapiens GN=APRT PE=1 SV=2	17	29
P08670	VIM	P08670	VIME_HUMAN	Vimentin		TRUE	Tumor / Matched Normal	Tumor	Matched Normal	1840	P08670	29415.1	9578.74	-1.61865	1.61865	-67.436	0.32564	-0.823117	0.823117	-43.4781	0.565219	0	1.05338e-52	1.57153e-51	1839	0.05215	Homo sapiens	movement of cell or subcellular component,positive regulation of gene expression,negative regulation of neuron projection development,astrocyte development,viral process,muscle filament sliding,intermediate filament organization,Bergmann glial cell differentiation,SMAD protein signal transduction,lens fiber cell development	glycoprotein binding,double-stranded RNA binding,structural constituent of cytoskeleton,structural constituent of eye lens,protein binding,protein C-terminus binding,identical protein binding,scaffold protein binding,keratin filament binding	cytoplasm,peroxisome,cytosol,cytoskeleton,intermediate filament,focal adhesion,extracellular matrix,cell leading edge,neuron projection,intermediate filament cytoskeleton,extracellular exosome,plasma membrane	Yes	sp	1	4	uniprot_sprot_2015-08-28_HUMAN	>sp|P08670|VIME_HUMAN Vimentin OS=Homo sapiens GN=VIM PE=1 SV=4	93	188
P08779	KRT16	P08779	K1C16_HUMAN	Keratin, type I cytoskeletal 16		TRUE	Tumor / Matched Normal	Tumor	Matched Normal	700	P08779	1253.35	36652	4.87003	4.87003	2824.33	29.2433	2.09958	2.09958	328.584	4.28584	0	2.39587e-63	4.00764e-62	699	0.112456	Homo sapiens	morphogenesis of an epithelium,inflammatory response,cytoskeleton organization,aging,cell proliferation,epidermis development,keratinocyte differentiation,negative regulation of cell migration,keratinization,hair cycle,innate immune response,intermediate filament cytoskeleton organization,keratinocyte migration,establishment of skin barrier	structural constituent of cytoskeleton,protein binding	nucleus,cytoskeleton,intermediate filament,extracellular exosome	Yes	sp	1	4	uniprot_sprot_2015-08-28_HUMAN	>sp|P08779|K1C16_HUMAN Keratin, type I cytoskeletal 16 OS=Homo sapiens GN=KRT16 PE=1 SV=4	25	45
P08865	RPSA	P08865	RSSA_HUMAN	40S ribosomal protein SA		TRUE	Tumor / Matched Normal	Tumor	Matched Normal	240	P08865	374.31	1174.65	1.64993	1.64993	213.818	3.13818	1.25708	1.25708	139.012	2.39012	0	2.85125e-16	1.14883e-15	239	0.142601	Homo sapiens	ribosomal small subunit assembly,nuclear-transcribed mRNA catabolic process, nonsense-mediated decay,endonucleolytic cleavage in ITS1 to separate SSU-rRNA from 5.8S rRNA and LSU-rRNA from tricistronic rRNA transcript (SSU-rRNA, 5.8S rRNA, LSU-rRNA),endonucleolytic cleavage to generate mature 3'-end of SSU-rRNA from (SSU-rRNA, 5.8S rRNA, LSU-rRNA),rRNA processing,rRNA export from nucleus,translati…	virus receptor activity,structural constituent of ribosome,laminin receptor activity,protein binding,ribosome binding,laminin binding,poly(A) RNA binding	nucleus,nucleoplasm,cytoplasm,cytosol,plasma membrane,membrane,cytosolic small ribosomal subunit,90S preribosome,extracellular exosome	Yes	sp	1	4	uniprot_sprot_2015-08-28_HUMAN	>sp|P08865|RSSA_HUMAN 40S ribosomal protein SA OS=Homo sapiens GN=RPSA PE=1 SV=4	21	46
P09525	ANXA4	P09525	ANXA4_HUMAN	Annexin A4	ECM-affiliated proteins	TRUE	Tumor / Matched Normal	Tumor	Matched Normal	280	P09525	740.008	603.374	-0.294489	0.294489	-18.4639	0.815361	-0.217175	0.217175	-13.9752	0.860248	0	0.0686519	0.0346081	279	0.118608	Homo sapiens	regulation of transcription from RNA polymerase II promoter,signal transduction,Notch signaling pathway,epithelial cell differentiation,negative regulation of NF-kappaB transcription factor activity,negative regulation of apoptotic process,negative regulation of catalytic activity,negative regulation of interleukin-8 secretion	phospholipase inhibitor activity,calcium ion binding,calcium-dependent phospholipid binding,identical protein binding,calcium-dependent protein binding,NF-kappaB binding	nucleus,cytoplasm,plasma membrane,cell surface,vesicle membrane,nuclear membrane,perinuclear region of cytoplasm,extracellular exosome	Yes	sp	1	4	uniprot_sprot_2015-08-28_HUMAN	>sp|P09525|ANXA4_HUMAN Annexin A4 OS=Homo sapiens GN=ANXA4 PE=1 SV=4	45	70
P10909	CLU	P10909	CLUS_HUMAN	Clusterin		TRUE	Tumor / Matched Normal	Tumor	Matched Normal	540	P10909	16781.6	8198.7	-1.03342	1.03342	-51.1448	0.488552	-0.82501	0.82501	-43.5522	0.564478	0	3.06006e-18	1.35132e-17	539	0.0912865	Homo sapiens	cell morphogenesis,microglial cell activation,release of cytochrome c from mitochondria,platelet degranulation,lipid metabolic process,complement activation,complement activation, classical pathway,response to virus,protein import,central nervous system myelin maintenance,positive regulation of proteasomal ubiquitin-dependent protein catabolic process,negative regulation of protein homooligomeriz…	protein binding,ubiquitin protein ligase binding,chaperone binding,misfolded protein binding,ATPase activity	extracellular region,extracellular space,nucleus,cytoplasm,mitochondrion,endoplasmic reticulum,Golgi apparatus,cytosol,cell surface,extracellular matrix,platelet alpha granule lumen,mitochondrial membrane,spherical high-density lipoprotein particle,chromaffin granule,protein complex,perinuclear region of cytoplasm,extracellular exosome,blood microparticle,neurofibrillary tangle,apical dendrite	Yes	sp	1	1	uniprot_sprot_2015-08-28_HUMAN	>sp|P10909|CLUS_HUMAN Clusterin OS=Homo sapiens GN=CLU PE=1 SV=1	25	42
P11171	EPB41	P11171	41_HUMAN	Protein 4.1		TRUE	Tumor / Matched Normal	Tumor	Matched Normal	100	P11171	214.377	186.663	-0.199715	0.199715	-12.9278	0.870722	-0.365257	0.365257	-22.367	0.77633	0	0.0642806	0.0327333	99	0.194229	Homo sapiens	blood circulation,actin cytoskeleton organization,cortical actin cytoskeleton organization,actomyosin structure organization,positive regulation of protein binding	actin binding,structural constituent of cytoskeleton,protein binding,calmodulin binding,1-phosphatidylinositol binding,spectrin binding	nucleus,cytoplasm,plasma membrane,spectrin,spectrin-associated cytoskeleton,extrinsic component of membrane,cell junction,cortical cytoskeleton,protein complex		sp	1	4	uniprot_sprot_2015-08-28_HUMAN	>sp|P11171|41_HUMAN Protein 4.1 OS=Homo sapiens GN=EPB41 PE=1 SV=4	30	38
P12956	XRCC6	P12956	XRCC6_HUMAN	X-ray repair cross-complementing protein 6		TRUE	Tumor / Matched Normal	Tumor	Matched Normal	580	P12956	855.385	1130.73	0.402606	0.402606	32.1894	1.32189	0.390401	0.390401	31.0757	1.31076	0	1.07147e-07	1.81426e-07	579	0.0724757	Homo sapiens	telomere maintenance,DNA ligation,double-strand break repair via nonhomologous end joining,DNA recombination,transcription, DNA-templated,brain development,positive regulation of type I interferon production,DNA duplex unwinding,negative regulation of transcription, DNA-templated,positive regulation of transcription, DNA-templated,positive regulation of transcription from RNA polymerase II promot…	DNA binding,damaged DNA binding,double-stranded DNA binding,ATP-dependent DNA helicase activity,protein binding,ATP binding,protein C-terminus binding,transcription regulatory region DNA binding,poly(A) RNA binding,macromolecular complex binding,5'-deoxyribose-5-phosphate lyase activity,double-stranded telomeric DNA binding	nuclear telomere cap complex,nuclear chromosome, telomeric region,nucleus,nucleoplasm,transcription factor complex,nucleolus,cytosol,membrane,Ku70:Ku80 complex,nonhomologous end joining complex		sp	1	2	uniprot_sprot_2015-08-28_HUMAN	>sp|P12956|XRCC6_HUMAN X-ray repair cross-complementing protein 6 OS=Homo sapiens GN=XRCC6 PE=1 SV=2	66	122
P13073	COX4I1	P13073	COX41_HUMAN	Cytochrome c oxidase subunit 4 isoform 1, mitochondrial		TRUE	Tumor / Matched Normal	Tumor	Matched Normal	100	P13073	280.471	444.398	0.664001	0.664001	58.447	1.58447	0.41584	0.41584	33.4075	1.33408	0	0.0256047	0.0146464	99	0.182563	Homo sapiens	generation of precursor metabolites and energy,mitochondrial electron transport, cytochrome c to oxygen,response to nutrient,hydrogen ion transmembrane transport	cytochrome-c oxidase activity,protein binding	nucleus,mitochondrion,mitochondrial inner membrane,mitochondrial respiratory chain complex IV,membrane,extracellular exosome	Yes	sp	1	1	uniprot_sprot_2015-08-28_HUMAN	>sp|P13073|COX41_HUMAN Cytochrome c oxidase subunit 4 isoform 1, mitochondrial OS=Homo sapiens GN=COX4I1 PE=1 SV=1	16	27
P13674	P4HA1	P13674	P4HA1_HUMAN	Prolyl 4-hydroxylase subunit alpha-1	ECM regulators	TRUE	Tumor / Matched Normal	Tumor	Matched Normal	120	P13674	463.211	339.702	-0.447399	0.447399	-26.6636	0.733364	0.211416	0.211416	15.7824	1.15782	0	0.262279	0.107322	119	0.186914	Homo sapiens	peptidyl-proline hydroxylation to 4-hydroxy-L-proline,collagen fibril organization,oxidation-reduction process	procollagen-proline 4-dioxygenase activity,iron ion binding,protein binding,oxidoreductase activity, acting on single donors with incorporation of molecular oxygen, incorporation of two atoms of oxygen,L-ascorbic acid binding	mitochondrion,endoplasmic reticulum,endoplasmic reticulum lumen,membrane,procollagen-proline 4-dioxygenase complex,intracellular membrane-bounded organelle		sp	1	2	uniprot_sprot_2015-08-28_HUMAN	>sp|P13674|P4HA1_HUMAN Prolyl 4-hydroxylase subunit alpha-1 OS=Homo sapiens GN=P4HA1 PE=1 SV=2	32	47
P14618	PKM	P14618	KPYM_HUMAN	Pyruvate kinase PKM		TRUE	Tumor / Matched Normal	Tumor	Matched Normal	800	P14618	968.11	5705.08	2.55901	2.55901	489.301	5.89301	1.53338	1.53338	189.463	2.89463	0	1.57849e-84	3.96058e-83	799	0.0694998	Homo sapiens	programmed cell death,canonical glycolysis,cell-cell adhesion	magnesium ion binding,pyruvate kinase activity,protein binding,ATP binding,kinase activity,MHC class II protein complex binding,potassium ion binding,poly(A) RNA binding,cadherin binding involved in cell-cell adhesion	nucleus,cytoplasm,mitochondrion,cytosol,plasma membrane,cell-cell adherens junction,cilium,extracellular matrix,vesicle,myelin sheath,extracellular exosome,extracellular vesicle	Yes	sp	1	4	uniprot_sprot_2015-08-28_HUMAN	>sp|P14618|KPYM_HUMAN Pyruvate kinase PKM OS=Homo sapiens GN=PKM PE=1 SV=4	70	159
P15924	DSP	P15924	DESP_HUMAN	Desmoplakin		TRUE	Tumor / Matched Normal	Tumor	Matched Normal	3180	P15924	2657.91	31862.7	3.58351	3.58351	1098.79	11.9879	2.11294	2.11294	332.573	4.32573	0	0	0	3179	0.0473803	Homo sapiens	desmosome organization,ventricular compact myocardium morphogenesis,epidermis development,peptide cross-linking,keratinocyte differentiation,adherens junction organization,wound healing,intermediate filament organization,protein localization to adherens junction,bundle of His cell-Purkinje myocyte adhesion involved in cell communication,regulation of heart rate by cardiac conduction,regulation of…	protein kinase C binding,structural molecule activity,structural constituent of cytoskeleton,protein binding,protein binding, bridging,poly(A) RNA binding,cell adhesion molecule binding,cell adhesive protein binding involved in bundle of His cell-Purkinje myocyte communication,scaffold protein binding	cornified envelope,nucleus,cytoplasm,plasma membrane,fascia adherens,intercalated disc,basolateral plasma membrane,desmosome,extracellular matrix,extracellular exosome,intermediate filament	Yes	sp	1	3	uniprot_sprot_2015-08-28_HUMAN	>sp|P15924|DESP_HUMAN Desmoplakin OS=Homo sapiens GN=DSP PE=1 SV=3	165	227
P17655	CAPN2	P17655	CAN2_HUMAN	Calpain-2 catalytic subunit		TRUE	Tumor / Matched Normal	Tumor	Matched Normal	540	P17655	2255.74	979.769	-1.20308	1.20308	-56.5654	0.434346	-1.08954	1.08954	-53.009	0.46991	0	3.85333e-35	3.48695e-34	539	0.0817979	Homo sapiens	response to hypoxia,blastocyst development,proteolysis,myoblast fusion,protein autoprocessing,extracellular matrix disassembly,regulation of cytoskeleton organization,proteolysis involved in cellular protein catabolic process,cellular response to amino acid stimulus	calcium-dependent cysteine-type endopeptidase activity,calcium ion binding,cytoskeletal protein binding,cysteine-type peptidase activity,protein heterodimerization activity	chromatin,nucleus,cytoplasm,lysosome,endoplasmic reticulum,Golgi apparatus,cytosol,plasma membrane,focal adhesion,dendrite,cortical actin cytoskeleton,pseudopodium,membrane raft,extracellular exosome,perinuclear endoplasmic reticulum	Yes	sp	1	6	uniprot_sprot_2015-08-28_HUMAN	>sp|P17655|CAN2_HUMAN Calpain-2 catalytic subunit OS=Homo sapiens GN=CAPN2 PE=1 SV=6	45	77
P20160	AZU1	P20160	CAP7_HUMAN	Azurocidin		TRUE	Tumor / Matched Normal	Tumor	Matched Normal	60	P20160	499.098	507.278	0.0234548	0.0234548	1.63905	1.01639	-0.351533	0.351533	-21.6249	0.783751	0	0.14953	0.0673802	59	0.238724	Homo sapiens	microglial cell activation,proteolysis,inflammatory response,protein kinase C-activating G-protein coupled receptor signaling pathway,glial cell migration,positive regulation of gene expression,positive regulation of peptidyl-threonine phosphorylation,protein processing,antimicrobial humoral response,calcium-mediated signaling using intracellular calcium source,monocyte activation,positive regula…	serine-type endopeptidase activity,protein binding,heparin binding,peptidase activity,toxic substance binding,heparan sulfate proteoglycan binding	extracellular region,extracellular space,extrinsic component of membrane,azurophil granule membrane,azurophil granule,extracellular exosome	Yes	sp	1	3	uniprot_sprot_2015-08-28_HUMAN	>sp|P20160|CAP7_HUMAN Azurocidin OS=Homo sapiens GN=AZU1 PE=1 SV=3	9	18
P20231;Q15661	TPSB2;TPSAB1	P20231;Q15661	TRYB2_HUMAN;TRYB1_HUMAN	Tryptase beta-2;Tryptase alpha/beta-1		TRUE	Tumor / Matched Normal	Tumor	Matched Normal	360	P20231;Q15661	21469.6	3447.94	-2.63849	2.63849	-83.9404	0.160596	-1.38928	1.38928	-61.8246	0.381754	0	1.58256e-19	7.66291e-19	359	0.144731	Homo sapiens	proteolysis;proteolysis,defense response,extracellular matrix disassembly	serine-type endopeptidase activity,protein binding,serine-type peptidase activity;serine-type endopeptidase activity,serine-type peptidase activity	extracellular region;extracellular region,extracellular space,extracellular matrix	Yes	sp	1	2;1	uniprot_sprot_2015-08-28_HUMAN	>sp|P20231|TRYB2_HUMAN Tryptase beta-2 OS=Homo sapiens GN=TPSB2 PE=1 SV=2;>sp|Q15661|TRYB1_HUMAN Tryptase alpha/beta-1 OS=Homo sapiens GN=TPSAB1 PE=1 SV=1	15	29
P22087	FBL	P22087	FBRL_HUMAN	rRNA 2'-O-methyltransferase fibrillarin		TRUE	Tumor / Matched Normal	Tumor	Matched Normal	280	P22087	690.622	829.678	0.264654	0.264654	20.1348	1.20135	0.825569	0.825569	77.2233	1.77223	0	1.21769e-10	2.74354e-10	279	0.123182	Homo sapiens	box C/D snoRNA 3'-end processing,osteoblast differentiation,rRNA processing,tRNA processing,rRNA methylation,snoRNA localization,histone glutamine methylation	TFIID-class transcription factor binding,RNA binding,protein binding,rRNA methyltransferase activity,poly(A) RNA binding,ATPase binding,histone-glutamine methyltransferase activity	dense fibrillar component,granular component,nucleus,nucleoplasm,chromosome,nucleolus,Cajal body,membrane,box C/D snoRNP complex,small-subunit processome,extracellular exosome	Yes	sp	1	2	uniprot_sprot_2015-08-28_HUMAN	>sp|P22087|FBRL_HUMAN rRNA 2'-O-methyltransferase fibrillarin OS=Homo sapiens GN=FBL PE=1 SV=2	26	47
P23229	ITGA6	P23229	ITA6_HUMAN	Integrin alpha-6		TRUE	Tumor / Matched Normal	Tumor	Matched Normal	160	P23229	445.281	786.077	0.819955	0.819955	76.5351	1.76535	-0.085263	0.085263	-5.73873	0.942613	0	0.635858	0.218551	159	0.179161	Homo sapiens	cell-substrate junction assembly,cell-matrix adhesion,integrin-mediated signaling pathway,ectodermal cell differentiation,positive regulation of cell-substrate adhesion,single organismal cell-cell adhesion,positive regulation of cell-cell adhesion,extracellular matrix organization,positive regulation of cell migration,hemidesmosome assembly,cell-substrate adhesion,cellular response to extracellul…	integrin binding,protein binding,laminin binding,metal ion binding,cadherin binding involved in cell-cell adhesion,insulin-like growth factor I binding,neuregulin binding	basement membrane,plasma membrane,cell-cell adherens junction,focal adhesion,external side of plasma membrane,basal plasma membrane,cell surface,hemidesmosome,filopodium,integrin alpha6-beta4 complex		sp	1	5	uniprot_sprot_2015-08-28_HUMAN	>sp|P23229|ITA6_HUMAN Integrin alpha-6 OS=Homo sapiens GN=ITGA6 PE=1 SV=5	45	54
P23246	SFPQ	P23246	SFPQ_HUMAN	Splicing factor, proline- and glutamine-rich		TRUE	Tumor / Matched Normal	Tumor	Matched Normal	200	P23246	528.435	772.566	0.547932	0.547932	46.1988	1.46199	0.613105	0.613105	52.9548	1.52955	0	4.69347e-06	6.02809e-06	199	0.129916	Homo sapiens	negative regulation of transcription from RNA polymerase II promoter,alternative mRNA splicing, via spliceosome,double-strand break repair via homologous recombination,transcription, DNA-templated,mRNA processing,RNA splicing,regulation of circadian rhythm,negative regulation of circadian rhythm,positive regulation of sister chromatid cohesion,negative regulation of transcription, DNA-templated,r…	nucleotide binding,transcription regulatory region sequence-specific DNA binding,RNA polymerase II distal enhancer sequence-specific DNA binding,core promoter binding,chromatin binding,protein binding,histone deacetylase binding,transcription regulatory region DNA binding,poly(A) RNA binding	chromatin,nucleus,nucleoplasm,cytoplasm,nuclear matrix,extracellular matrix,paraspeckles,RNA polymerase II transcription factor complex	Yes	sp	1	2	uniprot_sprot_2015-08-28_HUMAN	>sp|P23246|SFPQ_HUMAN Splicing factor, proline- and glutamine-rich OS=Homo sapiens GN=SFPQ PE=1 SV=2	50	91
P23284	PPIB	P23284	PPIB_HUMAN	Peptidyl-prolyl cis-trans isomerase B		TRUE	Tumor / Matched Normal	Tumor	Matched Normal	340	P23284	1998.82	2791.9	0.482097	0.482097	39.6772	1.39677	0.280588	0.280588	21.469	1.21469	0	0.0133883	0.00832244	339	0.112687	Homo sapiens	protein peptidyl-prolyl isomerization,positive regulation of multicellular organism growth,positive regulation by host of viral process,positive regulation by host of viral genome replication,protein stabilization,bone development,chaperone-mediated protein folding,regulation of post-translational protein modification	peptidyl-prolyl cis-trans isomerase activity,protein binding,protein complex binding,peptide binding,poly(A) RNA binding,unfolded protein binding,RNA polymerase binding,collagen binding	nucleus,endoplasmic reticulum,endoplasmic reticulum lumen,smooth endoplasmic reticulum,focal adhesion,membrane,macromolecular complex,endoplasmic reticulum chaperone complex,melanosome,perinuclear region of cytoplasm,extracellular exosome	Yes	sp	1	2	uniprot_sprot_2015-08-28_HUMAN	>sp|P23284|PPIB_HUMAN Peptidyl-prolyl cis-trans isomerase B OS=Homo sapiens GN=PPIB PE=1 SV=2	28	56
P26038	MSN	P26038	MOES_HUMAN	Moesin		TRUE	Tumor / Matched Normal	Tumor	Matched Normal	440	P26038	1773.38	1414.37	-0.326346	0.326346	-20.2446	0.797554	-0.515644	0.515644	-30.0519	0.699481	0	1.64241e-11	4.1023e-11	439	0.0744671	Homo sapiens	movement of cell or subcellular component,cytoskeleton organization,leukocyte cell-cell adhesion,regulation of cell shape,regulation of cell size,positive regulation of gene expression,gland morphogenesis,membrane to membrane docking,establishment of epithelial cell apical/basal polarity,leukocyte migration,establishment of endothelial barrier,cellular response to testosterone stimulus,positive r…	double-stranded RNA binding,actin binding,receptor binding,structural constituent of cytoskeleton,protein binding,protein kinase binding,cell adhesion molecule binding	uropod,extracellular space,nucleus,cytoplasm,cytoskeleton,plasma membrane,microvillus,focal adhesion,basolateral plasma membrane,apical plasma membrane,extrinsic component of membrane,filopodium,pseudopodium,microvillus membrane,vesicle,myelin sheath,apical part of cell,perinuclear region of cytoplasm,extracellular exosome,cell periphery,blood microparticle	Yes	sp	1	3	uniprot_sprot_2015-08-28_HUMAN	>sp|P26038|MOES_HUMAN Moesin OS=Homo sapiens GN=MSN PE=1 SV=3	58	108
P26447	S100A4	P26447	S10A4_HUMAN	Protein S100-A4	Secreted factors	TRUE	Tumor / Matched Normal	Tumor	Matched Normal	80	P26447	686.148	312.861	-1.133	1.133	-54.4033	0.455967	-0.735215	0.735215	-39.9272	0.600728	0	0.00272151	0.00204948	79	0.236055	Homo sapiens	epithelial to mesenchymal transition,positive regulation of I-kappaB kinase/NF-kappaB signaling	actin binding,calcium ion binding,protein binding,identical protein binding,poly(A) RNA binding,calcium-dependent protein binding,RAGE receptor binding	extracellular space,nucleus,neuron projection,perinuclear region of cytoplasm,extracellular exosome	Yes	sp	1	1	uniprot_sprot_2015-08-28_HUMAN	>sp|P26447|S10A4_HUMAN Protein S100-A4 OS=Homo sapiens GN=S100A4 PE=1 SV=1	6	10
P26640	VARS	P26640	SYVC_HUMAN	Valine--tRNA ligase		TRUE	Tumor / Matched Normal	Tumor	Matched Normal	500	P26640	777.04	828.681	0.092827	0.092827	6.64579	1.06646	0.0712735	0.0712735	5.06437	1.05064	0	0.372925	0.144055	499	0.0798401	Homo sapiens	tRNA aminoacylation for protein translation,valyl-tRNA aminoacylation,regulation of translational fidelity	aminoacyl-tRNA editing activity,valine-tRNA ligase activity,protein binding,ATP binding	mitochondrion,cytosol		sp	1	4	uniprot_sprot_2015-08-28_HUMAN	>sp|P26640|SYVC_HUMAN Valine--tRNA ligase OS=Homo sapiens GN=VARS PE=1 SV=4	72	116
P27105	STOM	P27105	STOM_HUMAN	Erythrocyte band 7 integral membrane protein		TRUE	Tumor / Matched Normal	Tumor	Matched Normal	440	P27105	3539.02	778.364	-2.18483	2.18483	-78.0062	0.219938	-1.53504	1.53504	-65.493	0.34507	0	3.34577e-44	4.29504e-43	439	0.0979539	Homo sapiens	positive regulation by host of viral genome replication,protein homooligomerization,positive regulation of protein targeting to membrane,regulation of acid-sensing ion channel activity	protein homodimerization activity,RNA polymerase binding	extracellular space,cytoplasm,mitochondrion,endoplasmic reticulum,cytoskeleton,integral component of plasma membrane,membrane,vesicle,melanosome,membrane raft,perinuclear region of cytoplasm,extracellular exosome,blood microparticle	Yes	sp	1	3	uniprot_sprot_2015-08-28_HUMAN	>sp|P27105|STOM_HUMAN Erythrocyte band 7 integral membrane protein OS=Homo sapiens GN=STOM PE=1 SV=3	20	38
P27144	AK4	P27144	KAD4_HUMAN	Adenylate kinase 4, mitochondrial		TRUE	Tumor / Matched Normal	Tumor	Matched Normal	120	P27144	480.835	169.131	-1.5074	1.5074	-64.8256	0.351744	0.314023	0.314023	24.3169	1.24317	0	0.082276	0.0402627	119	0.178445	Homo sapiens	liver development,nucleoside diphosphate phosphorylation,ADP biosynthetic process,brain development,nucleoside triphosphate biosynthetic process,nucleobase-containing small molecule interconversion,response to drug,AMP metabolic process,ATP metabolic process,GTP metabolic process,nucleoside monophosphate phosphorylation	adenylate kinase activity,nucleoside diphosphate kinase activity,ATP binding,GTP binding,nucleoside triphosphate adenylate kinase activity,nucleoside phosphate kinase activity	mitochondrion,mitochondrial matrix,extracellular exosome	Yes	sp	1	1	uniprot_sprot_2015-08-28_HUMAN	>sp|P27144|KAD4_HUMAN Adenylate kinase 4, mitochondrial OS=Homo sapiens GN=AK4 PE=1 SV=1	22	37
P27635	RPL10	P27635	RL10_HUMAN	60S ribosomal protein L10		TRUE	Tumor / Matched Normal	Tumor	Matched Normal	160	P27635	490.37	924.187	0.914312	0.914312	88.467	1.88467	0.85208	0.85208	80.5102	1.8051	0	1.62981e-07	2.6617e-07	159	0.154983	Homo sapiens	ribosomal large subunit assembly,nuclear-transcribed mRNA catabolic process, nonsense-mediated decay,rRNA processing,translation,translational initiation,SRP-dependent cotranslational protein targeting to membrane,viral transcription	structural constituent of ribosome,protein binding,poly(A) RNA binding	endoplasmic reticulum,cytosol,membrane,cytosolic large ribosomal subunit		sp	1	4	uniprot_sprot_2015-08-28_HUMAN	>sp|P27635|RL10_HUMAN 60S ribosomal protein L10 OS=Homo sapiens GN=RPL10 PE=1 SV=4	11	23
P29536	LMOD1	P29536	LMOD1_HUMAN	Leiomodin-1		TRUE	Tumor / Matched Normal	Tumor	Matched Normal	60	P29536	130.74	102.783	-0.347097	0.347097	-21.3835	0.786165	-0.748896	0.748896	-40.4941	0.595059	0	0.00152426	0.00120543	59	0.223353	Homo sapiens	muscle contraction,actin filament organization,myofibril assembly,positive regulation of actin filament polymerization,actin nucleation,pointed-end actin filament capping	actin binding,tropomyosin binding	cytoplasm,cytosol,striated muscle thin filament,actin filament,membrane,myofibril,sarcomere		sp	1	3	uniprot_sprot_2015-08-28_HUMAN	>sp|P29536|LMOD1_HUMAN Leiomodin-1 OS=Homo sapiens GN=LMOD1 PE=1 SV=3	12	13
P30048	PRDX3	P30048	PRDX3_HUMAN	Thioredoxin-dependent peroxide reductase, mitochondrial		TRUE	Tumor / Matched Normal	Tumor	Matched Normal	80	P30048	149.645	207.187	0.469385	0.469385	38.452	1.38452	0.428273	0.428273	34.5622	1.34562	0	0.00133063	0.00108175	79	0.127887	Homo sapiens	response to reactive oxygen species,maternal placenta development,apoptotic process,response to oxidative stress,mitochondrion organization,positive regulation of cell proliferation,peptidyl-cysteine oxidation,myeloid cell differentiation,response to lipopolysaccharide,negative regulation of kinase activity,cellular response to oxidative stress,cellular response to reactive oxygen species,respons…	protein binding,protein C-terminus binding,thioredoxin peroxidase activity,alkyl hydroperoxide reductase activity,kinase binding,protein kinase binding,identical protein binding,cysteine-type endopeptidase inhibitor activity involved in apoptotic process	cytoplasm,mitochondrion,mitochondrial matrix,early endosome,cytosol,myelin sheath,extracellular exosome,IkappaB kinase complex	Yes	sp	1	3	uniprot_sprot_2015-08-28_HUMAN	>sp|P30048|PRDX3_HUMAN Thioredoxin-dependent peroxide reductase, mitochondrial OS=Homo sapiens GN=PRDX3 PE=1 SV=3	19	41
P31749	AKT1	P31749	AKT1_HUMAN	RAC-alpha serine/threonine-protein kinase		TRUE	Tumor / Matched Normal	Tumor	Matched Normal	40	P31749	127.717	127.09	-0.00709244	0.00709244	-0.490404	0.995096	0.355704	0.355704	27.961	1.27961	0	0.176013	0.0768056	39	0.25486	Homo sapiens	protein import into nucleus, translocation,osteoblast differentiation,maternal placenta development,positive regulation of protein phosphorylation,positive regulation of endothelial cell proliferation,glycogen biosynthetic process,regulation of glycogen biosynthetic process,glucose metabolic process,translation,regulation of translation,cellular protein modification process,protein phosphorylatio…	protein kinase activity,protein serine/threonine kinase activity,protein serine/threonine/tyrosine kinase activity,protein kinase C binding,protein binding,ATP binding,phosphatidylinositol-3,4,5-trisphosphate binding,kinase activity,enzyme binding,nitric-oxide synthase regulator activity,GTPase activating protein binding,phosphatidylinositol-3,4-bisphosphate binding,protein phosphatase 2A binding…	nucleus,nucleoplasm,cytoplasm,mitochondrion,spindle,cytosol,plasma membrane,cell-cell junction,microtubule cytoskeleton,vesicle,ciliary basal body,protein complex,postsynapse		sp	1	2	uniprot_sprot_2015-08-28_HUMAN	>sp|P31749|AKT1_HUMAN RAC-alpha serine/threonine-protein kinase OS=Homo sapiens GN=AKT1 PE=1 SV=2	15	16
P31930	UQCRC1	P31930	QCR1_HUMAN	Cytochrome b-c1 complex subunit 1, mitochondrial		TRUE	Tumor / Matched Normal	Tumor	Matched Normal	240	P31930	1093.22	525.456	-1.05694	1.05694	-51.935	0.48065	-0.287189	0.287189	-18.0503	0.819497	0	0.018807	0.0111869	239	0.121156	Homo sapiens	oxidative phosphorylation,mitochondrial electron transport, ubiquinol to cytochrome c,aerobic respiration,response to activity,protein processing,response to alkaloid,oxidation-reduction process,hydrogen ion transmembrane transport	metalloendopeptidase activity,ubiquinol-cytochrome-c reductase activity,zinc ion binding,ubiquitin protein ligase binding,protein complex binding	mitochondrion,mitochondrial inner membrane,mitochondrial respiratory chain,mitochondrial respiratory chain complex III,myelin sheath		sp	1	3	uniprot_sprot_2015-08-28_HUMAN	>sp|P31930|QCR1_HUMAN Cytochrome b-c1 complex subunit 1, mitochondrial OS=Homo sapiens GN=UQCRC1 PE=1 SV=3	36	66
P33121	ACSL1	P33121	ACSL1_HUMAN	Long-chain-fatty-acid--CoA ligase 1		TRUE	Tumor / Matched Normal	Tumor	Matched Normal	220	P33121	1015.38	576.245	-0.81727	0.81727	-43.2485	0.567515	-0.454644	0.454644	-27.031	0.72969	0	0.000835505	0.000726297	219	0.133898	Homo sapiens	long-chain fatty acid metabolic process,triglyceride metabolic process,response to nutrient,lipid biosynthetic process,response to organic cyclic compound,fatty acid transport,adiponectin-activated signaling pathway,response to oleic acid,long-chain fatty-acyl-CoA biosynthetic process,alpha-linolenic acid metabolic process,xenobiotic catabolic process,response to drug,linoleic acid metabolic proc…	long-chain fatty acid-CoA ligase activity,ATP binding,decanoate--CoA ligase activity	mitochondrion,mitochondrial outer membrane,peroxisomal membrane,endoplasmic reticulum membrane,plasma membrane,membrane,integral component of membrane		sp	1	1	uniprot_sprot_2015-08-28_HUMAN	>sp|P33121|ACSL1_HUMAN Long-chain-fatty-acid--CoA ligase 1 OS=Homo sapiens GN=ACSL1 PE=1 SV=1	36	48
P33993	MCM7	P33993	MCM7_HUMAN	DNA replication licensing factor MCM7		TRUE	Tumor / Matched Normal	Tumor	Matched Normal	360	P33993	505.8	795.458	0.65322	0.65322	57.2674	1.57267	1.10333	1.10333	114.85	2.1485	0	9.06618e-16	3.4514e-15	359	0.13084	Homo sapiens	G1/S transition of mitotic cell cycle,DNA replication,DNA unwinding involved in DNA replication,DNA replication initiation,cellular response to DNA damage stimulus,cell proliferation,regulation of phosphorylation,response to drug,cellular response to epidermal growth factor stimulus,cellular response to xenobiotic stimulus	single-stranded DNA binding,protein binding,ATP binding,DNA binding,ATP-dependent DNA helicase activity	nuclear chromosome, telomeric region,chromatin,nucleoplasm,cytoplasm,cytosol,membrane,MCM complex		sp	1	4	uniprot_sprot_2015-08-28_HUMAN	>sp|P33993|MCM7_HUMAN DNA replication licensing factor MCM7 OS=Homo sapiens GN=MCM7 PE=1 SV=4	51	83
P34932	HSPA4	P34932	HSP74_HUMAN	Heat shock 70 kDa protein 4		TRUE	Tumor / Matched Normal	Tumor	Matched Normal	140	P34932	333.76	1750.8	2.39113	2.39113	424.568	5.24568	0.987552	0.987552	98.2818	1.98282	0	4.75013e-05	5.15142e-05	139	0.234312	Homo sapiens	response to unfolded protein,protein import into mitochondrial outer membrane,chaperone-mediated protein complex assembly	protein binding,ATP binding	cytosol,extracellular exosome	Yes	sp	1	4	uniprot_sprot_2015-08-28_HUMAN	>sp|P34932|HSP74_HUMAN Heat shock 70 kDa protein 4 OS=Homo sapiens GN=HSPA4 PE=1 SV=4	84	155
P35222	CTNNB1	P35222	CTNB1_HUMAN	Catenin beta-1		TRUE	Tumor / Matched Normal	Tumor	Matched Normal	300	P35222	427.012	521.041	0.287121	0.287121	22.0203	1.2202	-0.0355551	0.0355551	-2.43437	0.975656	0	0.73268	0.243199	299	0.103825	Homo sapiens	negative regulation of transcription from RNA polymerase II promoter,embryonic axis specification,cell morphogenesis involved in differentiation,patterning of blood vessels,branching involved in ureteric bud morphogenesis,in utero embryonic development,gastrulation with mouth forming second,cell fate specification,endodermal cell fate commitment,neuron migration,epithelial to mesenchymal transiti…	RNA polymerase II transcription factor binding,RNA polymerase II activating transcription factor binding,double-stranded DNA binding,transcription factor activity, sequence-specific DNA binding,transcription coactivator activity,signal transducer activity,protein binding,protein C-terminus binding,transcription factor binding,enzyme binding,kinase binding,protein kinase binding,protein phosphatas…	spindle pole,nucleus,nucleoplasm,transcription factor complex,nuclear euchromatin,cytoplasm,centrosome,cytosol,plasma membrane,cell-cell junction,adherens junction,cell-cell adherens junction,fascia adherens,bicellular tight junction,focal adhesion,cell cortex,membrane,basolateral plasma membrane,lateral plasma membrane,catenin complex,flotillin complex,Z disc,lamellipodium,cell junction,beta-cat…	Yes	sp	1	1	uniprot_sprot_2015-08-28_HUMAN	>sp|P35222|CTNB1_HUMAN Catenin beta-1 OS=Homo sapiens GN=CTNNB1 PE=1 SV=1	34	57
P35908	KRT2	P35908	K22E_HUMAN	Keratin, type II cytoskeletal 2 epidermal		TRUE	Tumor / Matched Normal	Tumor	Matched Normal	980	P35908	13608.1	6436.35	-1.08015	1.08015	-52.7022	0.472978	-0.701082	0.701082	-38.4889	0.615111	0	2.00899e-28	1.44021e-27	979	0.0613845	Homo sapiens	keratinocyte development,epidermis development,keratinization,keratinocyte activation,keratinocyte proliferation,intermediate filament organization,keratinocyte migration	structural constituent of cytoskeleton,protein binding,cytoskeletal protein binding	extracellular space,nucleus,cytoplasm,Golgi apparatus,intermediate filament,membrane,keratin filament,intermediate filament cytoskeleton,extracellular exosome	Yes	sp	1	2	uniprot_sprot_2015-08-28_HUMAN	>sp|P35908|K22E_HUMAN Keratin, type II cytoskeletal 2 epidermal OS=Homo sapiens GN=KRT2 PE=1 SV=2	55	104
P38159	RBMX	P38159	RBMX_HUMAN	RNA-binding motif protein, X chromosome		TRUE	Tumor / Matched Normal	Tumor	Matched Normal	120	P38159	276.326	274.024	-0.012072	0.012072	-0.833273	0.991667	0.304072	0.304072	23.4624	1.23462	0	0.0675091	0.0341881	119	0.164112	Homo sapiens	regulation of alternative mRNA splicing, via spliceosome,mRNA splicing, via spliceosome,osteoblast differentiation,transcription from RNA polymerase II promoter,membrane protein ectodomain proteolysis,gene expression,positive regulation of transcription from RNA polymerase II promoter,negative regulation of mRNA splicing, via spliceosome,positive regulation of mRNA splicing, via spliceosome,prote…	nucleotide binding,core promoter binding,chromatin binding,RNA binding,mRNA binding,protein binding,identical protein binding,poly(A) RNA binding	extracellular space,nucleus,nucleoplasm,nuclear euchromatin,membrane,intracellular ribonucleoprotein complex,supraspliceosomal complex,extracellular exosome,catalytic step 2 spliceosome	Yes	sp	1	3	uniprot_sprot_2015-08-28_HUMAN	>sp|P38159|RBMX_HUMAN RNA-binding motif protein, X chromosome OS=Homo sapiens GN=RBMX PE=1 SV=3	32	43
P39656	DDOST	P39656	OST48_HUMAN	Dolichyl-diphosphooligosaccharide--protein glycosyltransferase 48 kDa subunit		TRUE	Tumor / Matched Normal	Tumor	Matched Normal	300	P39656	6466.54	25371.5	1.97215	1.97215	292.351	3.92351	0.638648	0.638648	55.6869	1.55687	0	1.51312e-07	2.49327e-07	299	0.118531	Homo sapiens	protein glycosylation,protein N-linked glycosylation,protein N-linked glycosylation via asparagine,response to cytokine,T cell activation	oligosaccharyl transferase activity,dolichyl-diphosphooligosaccharide-protein glycotransferase activity	endoplasmic reticulum,endoplasmic reticulum membrane,oligosaccharyltransferase complex,membrane,integral component of membrane,intracellular membrane-bounded organelle,protein complex		sp	1	4	uniprot_sprot_2015-08-28_HUMAN	>sp|P39656|OST48_HUMAN Dolichyl-diphosphooligosaccharide--protein glycosyltransferase 48 kDa subunit OS=Homo sapiens GN=DDOST PE=1 SV=4	20	32
P40261	NNMT	P40261	NNMT_HUMAN	Nicotinamide N-methyltransferase		TRUE	Tumor / Matched Normal	Tumor	Matched Normal	80	P40261	77.973	141.356	0.858289	0.858289	81.2887	1.81289	0.423548	0.423548	34.1222	1.34122	0	0.101073	0.0482213	79	0.253697	Homo sapiens	response to organonitrogen compound,animal organ regeneration,methylation,response to drug	nicotinamide N-methyltransferase activity,pyridine N-methyltransferase activity	cytosol		sp	1	1	uniprot_sprot_2015-08-28_HUMAN	>sp|P40261|NNMT_HUMAN Nicotinamide N-methyltransferase OS=Homo sapiens GN=NNMT PE=1 SV=1	13	20
P47756	CAPZB	P47756	CAPZB_HUMAN	F-actin-capping protein subunit beta		TRUE	Tumor / Matched Normal	Tumor	Matched Normal	200	P47756	801.105	876.778	0.130219	0.130219	9.44595	1.09446	0.129811	0.129811	9.41506	1.09415	0	0.365755	0.141483	199	0.142838	Homo sapiens	movement of cell or subcellular component,cytoskeleton organization,blood coagulation,regulation of lamellipodium assembly,regulation of cell morphogenesis,actin cytoskeleton organization,barbed-end actin filament capping,negative regulation of filopodium assembly,cell-cell adhesion	actin binding,actin filament binding,cadherin binding involved in cell-cell adhesion	cytosol,cytoskeleton,actin filament,cell-cell adherens junction,F-actin capping protein complex,actin cytoskeleton,sarcomere,extracellular exosome,WASH complex	Yes	sp	1	4	uniprot_sprot_2015-08-28_HUMAN	>sp|P47756|CAPZB_HUMAN F-actin-capping protein subunit beta OS=Homo sapiens GN=CAPZB PE=1 SV=4	22	40
P48729	CSNK1A1	P48729	KC1A_HUMAN	Casein kinase I isoform alpha		TRUE	Tumor / Matched Normal	Tumor	Matched Normal	180	P48729	208.166	737.202	1.82433	1.82433	254.142	3.54142	1.38611	1.38611	161.373	2.61373	0	2.64315e-17	1.12232e-16	179	0.147085	Homo sapiens	cell morphogenesis,protein phosphorylation,phagocytosis,Golgi organization,mitotic nuclear division,signal transduction,cell surface receptor signaling pathway,regulation of cell shape,Wnt signaling pathway,peptidyl-serine phosphorylation,positive regulation of proteasomal ubiquitin-dependent protein catabolic process,proteasome-mediated ubiquitin-dependent protein catabolic process,intermediate …	protein kinase activity,protein serine/threonine kinase activity,protein binding,ATP binding,kinase activity	condensed chromosome kinetochore,centrosome,cytosol,membrane,nuclear speck,intracellular ribonucleoprotein complex,beta-catenin destruction complex,mRNA cleavage and polyadenylation specificity factor complex,keratin filament		sp	1	2	uniprot_sprot_2015-08-28_HUMAN	>sp|P48729|KC1A_HUMAN Casein kinase I isoform alpha OS=Homo sapiens GN=CSNK1A1 PE=1 SV=2	17	28
P49411	TUFM	P49411	EFTU_HUMAN	Elongation factor Tu, mitochondrial		TRUE	Tumor / Matched Normal	Tumor	Matched Normal	640	P49411	2159.02	5874.21	1.44401	1.44401	172.077	2.72077	0.955837	0.955837	93.9704	1.9397	0	7.0542e-25	4.32658e-24	639	0.0888699	Homo sapiens	translational elongation,response to ethanol,mitochondrial translational elongation	translation elongation factor activity,GTPase activity,protein binding,GTP binding,poly(A) RNA binding	mitochondrion,membrane,mitochondrial nucleoid,extracellular exosome	Yes	sp	1	2	uniprot_sprot_2015-08-28_HUMAN	>sp|P49411|EFTU_HUMAN Elongation factor Tu, mitochondrial OS=Homo sapiens GN=TUFM PE=1 SV=2	46	87
P50225	SULT1A1	P50225	ST1A1_HUMAN	Sulfotransferase 1A1		TRUE	Tumor / Matched Normal	Tumor	Matched Normal	180	P50225	984.212	254.521	-1.95118	1.95118	-74.1396	0.258604	-1.32291	1.32291	-60.0271	0.399729	0	9.94724e-16	3.73529e-15	179	0.149549	Homo sapiens	catecholamine metabolic process,xenobiotic metabolic process,steroid metabolic process,estrogen metabolic process,amine metabolic process,flavonoid metabolic process,3'-phosphoadenosine 5'-phosphosulfate metabolic process,sulfation	aryl sulfotransferase activity,sulfotransferase activity,flavonol 3-sulfotransferase activity,steroid sulfotransferase activity	cytosol		sp	1	3	uniprot_sprot_2015-08-28_HUMAN	>sp|P50225|ST1A1_HUMAN Sulfotransferase 1A1 OS=Homo sapiens GN=SULT1A1 PE=1 SV=3	17	27
P51571	SSR4	P51571	SSRD_HUMAN	Translocon-associated protein subunit delta		TRUE	Tumor / Matched Normal	Tumor	Matched Normal	140	P51571	340.816	860.704	1.33652	1.33652	152.542	2.52542	0.790217	0.790217	72.9334	1.72933	0	3.00375e-07	4.69708e-07	139	0.146212	Homo sapiens			Sec61 translocon complex,integral component of membrane,extracellular exosome	Yes	sp	1	1	uniprot_sprot_2015-08-28_HUMAN	>sp|P51571|SSRD_HUMAN Translocon-associated protein subunit delta OS=Homo sapiens GN=SSR4 PE=1 SV=1	7	16
P51888	PRELP	P51888	PRELP_HUMAN	Prolargin	Proteoglycans	TRUE	Tumor / Matched Normal	Tumor	Matched Normal	440	P51888	21571.8	9368.36	-1.20328	1.20328	-56.5712	0.434288	-1.58613	1.58613	-66.6937	0.333063	0	1.35799e-27	9.1416e-27	439	0.135762	Homo sapiens	skeletal system development,cell aging,keratan sulfate biosynthetic process,keratan sulfate catabolic process,axonogenesis	extracellular matrix structural constituent,heparin binding	extracellular region,proteinaceous extracellular matrix,extracellular space,Golgi lumen,lysosomal lumen,extracellular exosome,extracellular vesicle,extracellular matrix	Yes	sp	1	1	uniprot_sprot_2015-08-28_HUMAN	>sp|P51888|PRELP_HUMAN Prolargin OS=Homo sapiens GN=PRELP PE=1 SV=1	19	26
P54578	USP14	P54578	UBP14_HUMAN	Ubiquitin carboxyl-terminal hydrolase 14		TRUE	Tumor / Matched Normal	Tumor	Matched Normal	240	P54578	576.974	570.297	-0.0167913	0.0167913	-1.15714	0.988429	-0.338071	0.338071	-20.8902	0.791098	0	0.00551403	0.00379993	239	0.120452	Homo sapiens	ubiquitin-dependent protein catabolic process,chemical synaptic transmission,negative regulation of endopeptidase activity,protein deubiquitination,regulation of chemotaxis,regulation of proteasomal protein catabolic process,negative regulation of ER-associated ubiquitin-dependent protein catabolic process	cysteine-type endopeptidase activity,thiol-dependent ubiquitin-specific protease activity,endopeptidase inhibitor activity,protein binding,tRNA guanylyltransferase activity,proteasome binding	proteasome complex,cytoplasm,plasma membrane,cell surface,cytoplasmic, membrane-bounded vesicle,synapse,extracellular exosome	Yes	sp	1	3	uniprot_sprot_2015-08-28_HUMAN	>sp|P54578|UBP14_HUMAN Ubiquitin carboxyl-terminal hydrolase 14 OS=Homo sapiens GN=USP14 PE=1 SV=3	37	54
P55072	VCP	P55072	TERA_HUMAN	Transitional endoplasmic reticulum ATPase		TRUE	Tumor / Matched Normal	Tumor	Matched Normal	560	P55072	1589.71	1754.04	0.141913	0.141913	10.3367	1.10337	0.301207	0.301207	23.2175	1.23218	0	0.000246269	0.00023683	559	0.0815568	Homo sapiens	DNA repair,double-strand break repair,NADH metabolic process,ER to Golgi vesicle-mediated transport,autophagy,activation of cysteine-type endopeptidase activity involved in apoptotic process,cellular response to DNA damage stimulus,positive regulation of mitochondrial membrane potential,protein ubiquitination,protein N-linked glycosylation via asparagine,viral genome replication,translesion synth…	protein binding,ATP binding,lipid binding,ATPase activity,protein phosphatase binding,protein domain specific binding,polyubiquitin binding,ubiquitin protein ligase binding,deubiquitinase activator activity,K48-linked polyubiquitin binding,MHC class I protein binding,identical protein binding,ADP binding,ubiquitin-like protein ligase binding,poly(A) RNA binding,BAT3 complex binding,ubiquitin-spec…	proteasome complex,nucleus,nucleoplasm,cytoplasm,endoplasmic reticulum,endoplasmic reticulum membrane,lipid particle,cytosol,VCP-NPL4-UFD1 AAA ATPase complex,site of double-strand break,Derlin-1 retrotranslocation complex,myelin sheath,intracellular membrane-bounded organelle,perinuclear region of cytoplasm,extracellular exosome,VCP-NSFL1C complex	Yes	sp	1	4	uniprot_sprot_2015-08-28_HUMAN	>sp|P55072|TERA_HUMAN Transitional endoplasmic reticulum ATPase OS=Homo sapiens GN=VCP PE=1 SV=4	94	187
P60981	DSTN	P60981	DEST_HUMAN	Destrin		TRUE	Tumor / Matched Normal	Tumor	Matched Normal	120	P60981	615.557	592.783	-0.0543876	0.0543876	-3.69969	0.963003	0.150711	0.150711	11.0116	1.11012	0	0.415261	0.157003	119	0.18358	Homo sapiens	actin polymerization or depolymerization,actin filament depolymerization,positive regulation of actin filament depolymerization,actin filament severing	protein binding,actin filament binding	actin cytoskeleton,cortical actin cytoskeleton,extracellular exosome	Yes	sp	1	3	uniprot_sprot_2015-08-28_HUMAN	>sp|P60981|DEST_HUMAN Destrin OS=Homo sapiens GN=DSTN PE=1 SV=3	22	34
P62861	FAU	P62861	RS30_HUMAN	40S ribosomal protein S30		TRUE	Tumor / Matched Normal	Tumor	Matched Normal	40	P62861	199.602	179.436	-0.153654	0.153654	-10.1029	0.898971	0.0476965	0.0476965	3.36133	1.03361	0	0.917198	0.28734	39	0.450082	Homo sapiens					sp	1	1	uniprot_sprot_2015-08-28_HUMAN	>sp|P62861|RS30_HUMAN 40S ribosomal protein S30 OS=Homo sapiens GN=FAU PE=1 SV=1	4	7
P68400	CSNK2A1	P68400	CSK21_HUMAN	Casein kinase II subunit alpha		TRUE	Tumor / Matched Normal	Tumor	Matched Normal	80	P68400	265.733	185.66	-0.517318	0.517318	-30.133	0.69867	0.363354	0.363354	28.6413	1.28641	0	0.0560159	0.0291981	79	0.186175	Homo sapiens	transcription, DNA-templated,regulation of transcription, DNA-templated,protein folding,protein phosphorylation,apoptotic process,signal transduction,positive regulation of cell proliferation,Wnt signaling pathway,positive regulation of Wnt signaling pathway,positive regulation of cell growth,negative regulation of cysteine-type endopeptidase activity involved in apoptotic process,positive regula…	protein serine/threonine kinase activity,protein binding,ATP binding,kinase activity,protein N-terminus binding,Hsp90 protein binding	nucleus,nucleoplasm,cytosol,plasma membrane,Sin3 complex,NuRD complex,PcG protein complex		sp	1	1	uniprot_sprot_2015-08-28_HUMAN	>sp|P68400|CSK21_HUMAN Casein kinase II subunit alpha OS=Homo sapiens GN=CSNK2A1 PE=1 SV=1	24	46
P78371	CCT2	P78371	TCPB_HUMAN	T-complex protein 1 subunit beta		TRUE	Tumor / Matched Normal	Tumor	Matched Normal	340	P78371	1035.62	859.215	-0.26941	0.26941	-17.0341	0.829659	0.129137	0.129137	9.36393	1.09364	0	0.116157	0.0541085	339	0.0818638	Homo sapiens	protein folding,binding of sperm to zona pellucida,positive regulation of telomere maintenance via telomerase,protein stabilization,chaperone mediated protein folding independent of cofactor,chaperone-mediated protein complex assembly,positive regulation of telomerase activity,scaRNA localization to Cajal body,toxin transport,positive regulation of establishment of protein localization to telomer…	protein binding,ATP binding,ubiquitin protein ligase binding,protein binding involved in protein folding,unfolded protein binding	zona pellucida receptor complex,cytoplasm,cytosol,chaperonin-containing T-complex,microtubule,extracellular matrix,myelin sheath,cell body,extracellular exosome	Yes	sp	1	4	uniprot_sprot_2015-08-28_HUMAN	>sp|P78371|TCPB_HUMAN T-complex protein 1 subunit beta OS=Homo sapiens GN=CCT2 PE=1 SV=4	49	108
P78527	PRKDC	P78527	PRKDC_HUMAN	DNA-dependent protein kinase catalytic subunit		TRUE	Tumor / Matched Normal	Tumor	Matched Normal	2720	P78527	687.379	2083.25	1.59966	1.59966	203.072	3.03072	0.863083	0.863083	81.8921	1.81892	0	1.70157e-103	5.21816e-102	2719	0.0382406	Homo sapiens	somitogenesis,negative regulation of protein phosphorylation,B cell lineage commitment,pro-B cell differentiation,T cell lineage commitment,negative regulation of immunoglobulin production,positive regulation of immune system process,double-strand break repair,double-strand break repair via nonhomologous end joining,cellular protein modification process,brain development,heart development,cell pr…	double-stranded DNA binding,protein kinase activity,protein serine/threonine kinase activity,DNA-dependent protein kinase activity,protein binding,ATP binding,transcription factor binding,enzyme binding,poly(A) RNA binding	nuclear chromosome, telomeric region,nucleoplasm,transcription factor complex,nucleolus,cytosol,DNA-dependent protein kinase-DNA ligase 4 complex,membrane,extracellular matrix,nonhomologous end joining complex	Yes	sp	1	3	uniprot_sprot_2015-08-28_HUMAN	>sp|P78527|PRKDC_HUMAN DNA-dependent protein kinase catalytic subunit OS=Homo sapiens GN=PRKDC PE=1 SV=3	256	396
P83731	RPL24	P83731	RL24_HUMAN	60S ribosomal protein L24		TRUE	Tumor / Matched Normal	Tumor	Matched Normal	140	P83731	330.022	843.299	1.35348	1.35348	155.528	2.55528	0.728635	0.728635	65.7071	1.65707	0	2.14986e-07	3.45984e-07	139	0.133028	Homo sapiens	ribosomal large subunit assembly,nuclear-transcribed mRNA catabolic process, nonsense-mediated decay,rRNA processing,translation,translational initiation,SRP-dependent cotranslational protein targeting to membrane,mitotic cell cycle checkpoint,exit from mitosis,viral transcription,optic nerve development,retinal ganglion cell axon guidance,retina development in camera-type eye,cell-cell adhesion,…	RNA binding,structural constituent of ribosome,protein binding,poly(A) RNA binding,cadherin binding involved in cell-cell adhesion	cytoplasm,cytosol,cell-cell adherens junction,membrane,cytosolic large ribosomal subunit,extracellular exosome	Yes	sp	1	1	uniprot_sprot_2015-08-28_HUMAN	>sp|P83731|RL24_HUMAN 60S ribosomal protein L24 OS=Homo sapiens GN=RPL24 PE=1 SV=1	10	16
Q00341	HDLBP	Q00341	VIGLN_HUMAN	Vigilin		TRUE	Tumor / Matched Normal	Tumor	Matched Normal	440	Q00341	485.326	616.735	0.345697	0.345697	27.0765	1.27076	0.219714	0.219714	16.4503	1.1645	0	0.0146126	0.0089182	439	0.0895202	Homo sapiens	lipid transport,cholesterol metabolic process,cell-cell adhesion	lipid binding,poly(A) RNA binding,cadherin binding involved in cell-cell adhesion	nucleus,cytoplasm,plasma membrane,cell-cell adherens junction,high-density lipoprotein particle		sp	1	2	uniprot_sprot_2015-08-28_HUMAN	>sp|Q00341|VIGLN_HUMAN Vigilin OS=Homo sapiens GN=HDLBP PE=1 SV=2	82	123
Q06323	PSME1	Q06323	PSME1_HUMAN	Proteasome activator complex subunit 1		TRUE	Tumor / Matched Normal	Tumor	Matched Normal	200	Q06323	670.367	707.833	0.0784588	0.0784588	5.58895	1.05589	-0.0424248	0.0424248	-2.89785	0.971022	0	0.758213	0.249722	199	0.137286	Homo sapiens	MAPK cascade,protein polyubiquitination,stimulatory C-type lectin receptor signaling pathway,antigen processing and presentation of exogenous peptide antigen via MHC class I, TAP-dependent,regulation of cellular amino acid metabolic process,positive regulation of endopeptidase activity,anaphase-promoting complex-dependent catabolic process,tumor necrosis factor-mediated signaling pathway,NIK/NF-k…	endopeptidase activator activity	proteasome complex,nucleoplasm,cytoplasm,cytosol,proteasome activator complex,extracellular exosome	Yes	sp	1	1	uniprot_sprot_2015-08-28_HUMAN	>sp|Q06323|PSME1_HUMAN Proteasome activator complex subunit 1 OS=Homo sapiens GN=PSME1 PE=1 SV=1	26	39
Q13148	TARDBP	Q13148	TADBP_HUMAN	TAR DNA-binding protein 43		TRUE	Tumor / Matched Normal	Tumor	Matched Normal	120	Q13148	382.238	599.197	0.648558	0.648558	56.7601	1.5676	0.502037	0.502037	41.6211	1.41621	0	0.00171133	0.00133804	119	0.155787	Homo sapiens	negative regulation of protein phosphorylation,transcription from RNA polymerase II promoter,mRNA processing,RNA splicing,negative regulation of gene expression,nuclear fragmentation involved in apoptotic nuclear change,positive regulation of insulin secretion,response to endoplasmic reticulum stress,negative regulation by host of viral transcription,positive regulation of transcription from RNA …	nucleotide binding,transcriptional activator activity, RNA polymerase II distal enhancer sequence-specific binding,double-stranded DNA binding,transcription factor activity, sequence-specific DNA binding,RNA binding,mRNA 3'-UTR binding,protein binding,identical protein binding,poly(A) RNA binding	nucleus,nucleoplasm,perichromatin fibrils,cytoplasm,nuclear speck,interchromatin granule		sp	1	1	uniprot_sprot_2015-08-28_HUMAN	>sp|Q13148|TADBP_HUMAN TAR DNA-binding protein 43 OS=Homo sapiens GN=TARDBP PE=1 SV=1	19	32
Q14624	ITIH4	Q14624	ITIH4_HUMAN	Inter-alpha-trypsin inhibitor heavy chain H4	ECM regulators	TRUE	Tumor / Matched Normal	Tumor	Matched Normal	280	Q14624	490.43	656.143	0.419962	0.419962	33.7892	1.33789	0.181836	0.181836	13.4327	1.13433	0	0.149379	0.0673802	279	0.125551	Homo sapiens	platelet degranulation,acute-phase response,negative regulation of endopeptidase activity,hyaluronan metabolic process,response to cytokine	endopeptidase inhibitor activity,serine-type endopeptidase inhibitor activity,protein binding	extracellular region,plasma membrane,platelet dense granule lumen,extracellular exosome,blood microparticle	Yes	sp	1	4	uniprot_sprot_2015-08-28_HUMAN	>sp|Q14624|ITIH4_HUMAN Inter-alpha-trypsin inhibitor heavy chain H4 OS=Homo sapiens GN=ITIH4 PE=1 SV=4	50	81
Q14690	PDCD11	Q14690	RRP5_HUMAN	Protein RRP5 homolog		TRUE	Tumor / Matched Normal	Tumor	Matched Normal	220	Q14690	280.345	252.533	-0.15073	0.15073	-9.92056	0.900794	0.423311	0.423311	34.1002	1.341	0	0.00279187	0.00209675	219	0.139663	Homo sapiens	rRNA processing,mRNA processing	RNA binding,transcription factor binding,poly(A) RNA binding	nucleus,nucleoplasm,nucleolus,cytosol,small-subunit processome		sp	1	3	uniprot_sprot_2015-08-28_HUMAN	>sp|Q14690|RRP5_HUMAN Protein RRP5 homolog OS=Homo sapiens GN=PDCD11 PE=1 SV=3	64	77
Q14697	GANAB	Q14697	GANAB_HUMAN	Neutral alpha-glucosidase AB		TRUE	Tumor / Matched Normal	Tumor	Matched Normal	480	Q14697	293.281	789.037	1.42781	1.42781	169.038	2.69038	0.641726	0.641726	56.0194	1.56019	0	2.49024e-11	6.029e-11	479	0.0937788	Homo sapiens	carbohydrate metabolic process,protein folding	carbohydrate binding,glucan 1,3-alpha-glucosidase activity,poly(A) RNA binding	endoplasmic reticulum lumen,Golgi apparatus,membrane,glucosidase II complex,extracellular matrix,melanosome,extracellular exosome	Yes	sp	1	3	uniprot_sprot_2015-08-28_HUMAN	>sp|Q14697|GANAB_HUMAN Neutral alpha-glucosidase AB OS=Homo sapiens GN=GANAB PE=1 SV=3	70	141
Q14764	MVP	Q14764	MVP_HUMAN	Major vault protein		TRUE	Tumor / Matched Normal	Tumor	Matched Normal	620	Q14764	822.016	752.65	-0.127187	0.127187	-8.4385	0.915615	-0.247589	0.247589	-15.7697	0.842303	0	0.000585334	0.000525288	619	0.0715781	Homo sapiens	protein transport,negative regulation of signaling,negative regulation of protein autophosphorylation,ERBB signaling pathway,mRNA transport,negative regulation of protein tyrosine kinase activity	protein binding,protein kinase binding,protein phosphatase binding	nucleus,nuclear pore,cytoplasm,cytoskeleton,membrane,intracellular ribonucleoprotein complex,perinuclear region of cytoplasm,extracellular exosome	Yes	sp	1	4	uniprot_sprot_2015-08-28_HUMAN	>sp|Q14764|MVP_HUMAN Major vault protein OS=Homo sapiens GN=MVP PE=1 SV=4	78	128
Q15046	KARS	Q15046	SYK_HUMAN	Lysine--tRNA ligase		TRUE	Tumor / Matched Normal	Tumor	Matched Normal	180	Q15046	1700.44	722.47	-1.2349	1.2349	-57.5128	0.424872	0.135766	0.135766	9.86763	1.09868	0	0.499059	0.180525	179	0.19988	Homo sapiens	tRNA aminoacylation for protein translation,lysyl-tRNA aminoacylation,tRNA processing,diadenosine tetraphosphate biosynthetic process,viral process	tRNA binding,lysine-tRNA ligase activity,protein binding,ATP binding,amino acid binding,metal ion binding	extracellular region,nucleus,cytoplasm,mitochondrion,mitochondrial matrix,cytosol,plasma membrane,microtubule cytoskeleton,aminoacyl-tRNA synthetase multienzyme complex	Yes	sp	1	3	uniprot_sprot_2015-08-28_HUMAN	>sp|Q15046|SYK_HUMAN Lysine--tRNA ligase OS=Homo sapiens GN=KARS PE=1 SV=3	37	60
Q15404	RSU1	Q15404	RSU1_HUMAN	Ras suppressor protein 1		TRUE	Tumor / Matched Normal	Tumor	Matched Normal	140	Q15404	472.793	401.246	-0.23672	0.23672	-15.1327	0.848673	-0.438926	0.438926	-26.2316	0.737684	0	0.015178	0.00921702	139	0.17789	Homo sapiens	signal transduction,positive regulation of cell-substrate adhesion,positive regulation of GTPase activity,regulation of cell-substrate adhesion	protein binding	cytosol,focal adhesion,extracellular exosome	Yes	sp	1	3	uniprot_sprot_2015-08-28_HUMAN	>sp|Q15404|RSU1_HUMAN Ras suppressor protein 1 OS=Homo sapiens GN=RSU1 PE=1 SV=3	19	28
Q15717	ELAVL1	Q15717	ELAV1_HUMAN	ELAV-like protein 1		TRUE	Tumor / Matched Normal	Tumor	Matched Normal	180	Q15717	639.198	661.617	0.0497329	0.0497329	3.50733	1.03507	0.201442	0.201442	14.9847	1.14985	0	0.176656	0.0770255	179	0.148091	Homo sapiens	mRNA splicing, via spliceosome,multicellular organism development,regulation of mRNA stability,positive regulation of translation,mRNA stabilization,negative regulation of gene silencing by miRNA,3'-UTR-mediated mRNA stabilization,regulation of stem cell population maintenance	nucleotide binding,RNA binding,double-stranded RNA binding,mRNA binding,mRNA 3'-UTR binding,protein binding,AU-rich element binding,protein kinase binding,mRNA 3'-UTR AU-rich region binding,protein homodimerization activity,poly(A) RNA binding	nucleus,nucleoplasm,cytoplasm,cytosol,membrane,ribonucleoprotein complex		sp	1	2	uniprot_sprot_2015-08-28_HUMAN	>sp|Q15717|ELAV1_HUMAN ELAV-like protein 1 OS=Homo sapiens GN=ELAVL1 PE=1 SV=2	21	35
Q16629	SRSF7	Q16629	SRSF7_HUMAN	Serine/arginine-rich splicing factor 7		TRUE	Tumor / Matched Normal	Tumor	Matched Normal	120	Q16629	411.438	637.658	0.632109	0.632109	54.9829	1.54983	0.50157	0.50157	41.5753	1.41575	0	0.00025163	0.000240311	119	0.132333	Homo sapiens	mRNA splicing, via spliceosome,termination of RNA polymerase II transcription,mRNA processing,RNA export from nucleus,mRNA export from nucleus,RNA splicing,mRNA 3'-end processing,negative regulation of mRNA splicing, via spliceosome	nucleotide binding,protein binding,zinc ion binding,poly(A) RNA binding	nucleus,nucleoplasm,cytoplasm,extracellular exosome	Yes	sp	1	1	uniprot_sprot_2015-08-28_HUMAN	>sp|Q16629|SRSF7_HUMAN Serine/arginine-rich splicing factor 7 OS=Homo sapiens GN=SRSF7 PE=1 SV=1	10	17
P41091	EIF2S3	P41091	IF2G_HUMAN	Eukaryotic translation initiation factor 2 subunit 3		TRUE	Tumor / Matched Normal	Tumor	Matched Normal	140	P41091	426.81	359.626	-0.247097	0.247097	-15.741	0.84259	0.314525	0.314525	24.3602	1.2436	0	0.100339	0.0479129	139	0.189455	Homo sapiens	formation of translation preinitiation complex,translational initiation,transmembrane transport,cell-cell adhesion	translation initiation factor activity,GTPase activity,protein binding,GTP binding,translation factor activity, RNA binding,cadherin binding involved in cell-cell adhesion	cytoplasm,cytosol,cell-cell adherens junction,extracellular exosome,nucleus	Yes	sp	1	3	uniprot_sprot_2015-08-28_HUMAN	>sp|P41091|IF2G_HUMAN Eukaryotic translation initiation factor 2 subunit 3 OS=Homo sapiens GN=EIF2S3 PE=1 SV=3	12	18
Q6DKI1	RPL7L1	Q6DKI1	RL7L_HUMAN	60S ribosomal protein L7-like 1		TRUE	Tumor / Matched Normal	Tumor	Matched Normal	80	Q6DKI1	179.959	235.239	0.38646	0.38646	30.7182	1.30718	0.115034	0.115034	8.30007	1.083	0	0.648725	0.222144	79	0.249985	Homo sapiens	maturation of LSU-rRNA from tricistronic rRNA transcript (SSU-rRNA, 5.8S rRNA, LSU-rRNA),blastocyst formation,cytoplasmic translation	structural constituent of ribosome,poly(A) RNA binding	nucleolus,cytosolic large ribosomal subunit		sp	1	1	uniprot_sprot_2015-08-28_HUMAN	>sp|Q6DKI1|RL7L_HUMAN 60S ribosomal protein L7-like 1 OS=Homo sapiens GN=RPL7L1 PE=1 SV=1	11	18
Q7L576	CYFIP1	Q7L576	CYFP1_HUMAN	Cytoplasmic FMR1-interacting protein 1		TRUE	Tumor / Matched Normal	Tumor	Matched Normal	720	Q7L576	1007.82	918.245	-0.134286	0.134286	-8.88796	0.91112	-0.0537089	0.0537089	-3.65438	0.963456	0	0.360522	0.139949	719	0.0586604	Homo sapiens	regulation of cell shape,Rac protein signal transduction,lamellipodium assembly,ruffle organization,Fc-gamma receptor signaling pathway involved in phagocytosis,vascular endothelial growth factor receptor signaling pathway,axon extension,cognition,positive regulation of Arp2/3 complex-mediated actin nucleation	protein binding,protein complex binding,Rac GTPase binding,actin filament binding	ruffle,cytosol,mRNA cap binding complex,focal adhesion,lamellipodium,SCAR complex,neuron projection,synapse,perinuclear region of cytoplasm,extracellular exosome	Yes	sp	1	1	uniprot_sprot_2015-08-28_HUMAN	>sp|Q7L576|CYFP1_HUMAN Cytoplasmic FMR1-interacting protein 1 OS=Homo sapiens GN=CYFIP1 PE=1 SV=1	66	100
Q8WUM4	PDCD6IP	Q8WUM4	PDC6I_HUMAN	Programmed cell death 6-interacting protein		TRUE	Tumor / Matched Normal	Tumor	Matched Normal	740	Q8WUM4	964.947	592.194	-0.704379	0.704379	-38.6294	0.613706	-0.373413	0.373413	-22.8046	0.771954	0	5.10143e-07	7.67299e-07	739	0.07364	Homo sapiens	cell separation after cytokinesis,apoptotic process,regulation of centrosome duplication,protein transport,viral life cycle,multivesicular body assembly,viral budding via host ESCRT complex,ubiquitin-independent protein catabolic process via the multivesicular body sorting pathway,positive regulation of exosomal secretion,regulation of extracellular exosome assembly,positive regulation of extrace…	protein binding,proteinase activated receptor binding,protein homodimerization activity,calcium-dependent protein binding	immunological synapse,cytoplasm,microtubule organizing center,cytosol,focal adhesion,membrane,melanosome,myelin sheath,extracellular exosome,endoplasmic reticulum exit site,extracellular vesicle	Yes	sp	1	1	uniprot_sprot_2015-08-28_HUMAN	>sp|Q8WUM4|PDC6I_HUMAN Programmed cell death 6-interacting protein OS=Homo sapiens GN=PDCD6IP PE=1 SV=1	63	96
Q92882	OSTF1	Q92882	OSTF1_HUMAN	Osteoclast-stimulating factor 1		TRUE	Tumor / Matched Normal	Tumor	Matched Normal	60	Q92882	49.3264	51.4468	0.0607215	0.0607215	4.29872	1.04299	0.17951	0.17951	13.2499	1.1325	0	0.383582	0.147244	59	0.202775	Homo sapiens	ossification,signal transduction	protein binding,SH3 domain binding	intracellular,cytoplasm,extracellular exosome	Yes	sp	1	2	uniprot_sprot_2015-08-28_HUMAN	>sp|Q92882|OSTF1_HUMAN Osteoclast-stimulating factor 1 OS=Homo sapiens GN=OSTF1 PE=1 SV=2	13	23
Q96S55	WRNIP1	Q96S55	WRIP1_HUMAN	ATPase WRNIP1		TRUE	Tumor / Matched Normal	Tumor	Matched Normal	80	Q96S55	186.643	294.617	0.658559	0.658559	57.8505	1.57851	0.850971	0.850971	80.3714	1.80371	0	0.000969845	0.000822357	79	0.24672	Homo sapiens	DNA synthesis involved in DNA repair,DNA replication,regulation of DNA-dependent DNA replication initiation	DNA binding,protein binding,ATP binding,ATPase activity,metal ion binding	nucleus,membrane,perinuclear region of cytoplasm,nuclear chromosome, telomeric region		sp	1	2	uniprot_sprot_2015-08-28_HUMAN	>sp|Q96S55|WRIP1_HUMAN ATPase WRNIP1 OS=Homo sapiens GN=WRNIP1 PE=1 SV=2	23	28
Q99460	PSMD1	Q99460	PSMD1_HUMAN	26S proteasome non-ATPase regulatory subunit 1		TRUE	Tumor / Matched Normal	Tumor	Matched Normal	140	Q99460	409.094	585.137	0.516342	0.516342	43.0324	1.43032	0.525254	0.525254	43.9187	1.43919	0	0.000268403	0.000255006	139	0.139947	Homo sapiens	MAPK cascade,protein polyubiquitination,stimulatory C-type lectin receptor signaling pathway,antigen processing and presentation of exogenous peptide antigen via MHC class I, TAP-dependent,regulation of cellular amino acid metabolic process,anaphase-promoting complex-dependent catabolic process,tumor necrosis factor-mediated signaling pathway,NIK/NF-kappaB signaling,Fc-epsilon receptor signaling …	enzyme regulator activity,endopeptidase activity	proteasome complex,nucleus,nucleoplasm,cytosol,proteasome regulatory particle,proteasome regulatory particle, base subcomplex,membrane,proteasome accessory complex,proteasome storage granule,extracellular exosome	Yes	sp	1	2	uniprot_sprot_2015-08-28_HUMAN	>sp|Q99460|PSMD1_HUMAN 26S proteasome non-ATPase regulatory subunit 1 OS=Homo sapiens GN=PSMD1 PE=1 SV=2	60	102
Q9BPW8	NIPSNAP1	Q9BPW8	NIPS1_HUMAN	Protein NipSnap homolog 1		TRUE	Tumor / Matched Normal	Tumor	Matched Normal	240	Q9BPW8	713.852	910.94	0.351732	0.351732	27.6092	1.27609	0.71434	0.71434	64.0733	1.64073	0	1.82026e-06	2.51826e-06	239	0.145666	Homo sapiens	sensory perception of pain	protein binding,neurotransmitter binding	mitochondrion,mitochondrial inner membrane,synaptic membrane		sp	1	1	uniprot_sprot_2015-08-28_HUMAN	>sp|Q9BPW8|NIPS1_HUMAN Protein NipSnap homolog 1 OS=Homo sapiens GN=NIPSNAP1 PE=1 SV=1	18	31
Q9H3U1	UNC45A	Q9H3U1	UN45A_HUMAN	Protein unc-45 homolog A		TRUE	Tumor / Matched Normal	Tumor	Matched Normal	240	Q9H3U1	231.984	285.169	0.297791	0.297791	22.926	1.22926	-0.0197725	0.0197725	-1.36118	0.986388	0	0.901089	0.283236	239	0.15859	Homo sapiens	muscle organ development,cell differentiation,chaperone-mediated protein folding,cell-cell adhesion	protein binding,Hsp90 protein binding,cadherin binding involved in cell-cell adhesion	nucleus,cell-cell adherens junction,perinuclear region of cytoplasm		sp	1	1	uniprot_sprot_2015-08-28_HUMAN	>sp|Q9H3U1|UN45A_HUMAN Protein unc-45 homolog A OS=Homo sapiens GN=UNC45A PE=1 SV=1	46	53
Q9NUV9	GIMAP4	Q9NUV9	GIMA4_HUMAN	GTPase IMAP family member 4		TRUE	Tumor / Matched Normal	Tumor	Matched Normal	40	Q9NUV9	350.275	309.59	-0.178127	0.178127	-11.615	0.88385	-1.10045	1.10045	-53.363	0.46637	0	0.00185124	0.00143725	39	0.325313	Homo sapiens		GTP binding	cytosol		sp	1	1	uniprot_sprot_2015-08-28_HUMAN	>sp|Q9NUV9|GIMA4_HUMAN GTPase IMAP family member 4 OS=Homo sapiens GN=GIMAP4 PE=1 SV=1	10	15
Q9NVH1	DNAJC11	Q9NVH1	DJC11_HUMAN	DnaJ homolog subfamily C member 11		TRUE	Tumor / Matched Normal	Tumor	Matched Normal	80	Q9NVH1	238.386	176.506	-0.433584	0.433584	-25.958	0.74042	0.186703	0.186703	13.816	1.13816	0	0.412224	0.15639	79	0.225066	Homo sapiens			mitochondrion,mitochondrial inner membrane,extracellular exosome	Yes	sp	1	2	uniprot_sprot_2015-08-28_HUMAN	>sp|Q9NVH1|DJC11_HUMAN DnaJ homolog subfamily C member 11 OS=Homo sapiens GN=DNAJC11 PE=1 SV=2	24	32
Q9NYL2	ZAK	Q9NYL2	MLTK_HUMAN	Mitogen-activated protein kinase kinase kinase MLT		TRUE	Tumor / Matched Normal	Tumor	Matched Normal	60	Q9NYL2	208.612	148.852	-0.486942	0.486942	-28.6464	0.713536	-0.120352	0.120352	-8.00368	0.919963	0	0.750193	0.248265	59	0.373098	Homo sapiens	cell cycle checkpoint,DNA damage checkpoint,activation of MAPKK activity,protein phosphorylation,response to stress,cytoskeleton organization,cell cycle arrest,activation of JUN kinase activity,cell death,cell proliferation,response to radiation,cell differentiation,intracellular signal transduction,embryonic digit morphogenesis,positive regulation of apoptotic process,limb development	magnesium ion binding,protein serine/threonine kinase activity,MAP kinase kinase kinase activity,ATP binding,poly(A) RNA binding	nucleus,cytoplasm		sp	1	3	uniprot_sprot_2015-08-28_HUMAN	>sp|Q9NYL2|MLTK_HUMAN Mitogen-activated protein kinase kinase kinase MLT OS=Homo sapiens GN=ZAK PE=1 SV=3	19	25
Q9NYU2	UGGT1	Q9NYU2	UGGG1_HUMAN	UDP-glucose:glycoprotein glucosyltransferase 1		TRUE	Tumor / Matched Normal	Tumor	Matched Normal	180	Q9NYU2	249.876	290.413	0.216892	0.216892	16.2227	1.16223	0.109979	0.109979	7.92123	1.07921	0	0.352678	0.137484	179	0.117696	Homo sapiens	protein N-linked glycosylation via asparagine,endoplasmic reticulum unfolded protein response,'de novo' posttranslational protein folding,ER-associated misfolded protein catabolic process,UDP-glucosylation,endoplasmic reticulum mannose trimming	UDP-glucose:glycoprotein glucosyltransferase activity,protein binding,unfolded protein binding	endoplasmic reticulum,endoplasmic reticulum lumen,endoplasmic reticulum-Golgi intermediate compartment,endoplasmic reticulum quality control compartment,extracellular exosome	Yes	sp	1	3	uniprot_sprot_2015-08-28_HUMAN	>sp|Q9NYU2|UGGG1_HUMAN UDP-glucose:glycoprotein glucosyltransferase 1 OS=Homo sapiens GN=UGGT1 PE=1 SV=3	68	110
Q9P0L0	VAPA	Q9P0L0	VAPA_HUMAN	Vesicle-associated membrane protein-associated protein A		TRUE	Tumor / Matched Normal	Tumor	Matched Normal	140	Q9P0L0	371.782	487.002	0.38947	0.38947	30.9912	1.30991	0.414406	0.414406	33.275	1.33275	0	0.0174838	0.0104789	139	0.171686	Homo sapiens	ER to Golgi vesicle-mediated transport,signal transduction,cell death,sphingolipid biosynthetic process,neuron projection development,positive regulation of I-kappaB kinase/NF-kappaB signaling,positive regulation by host of viral release from host cell,negative regulation by host of viral genome replication,positive regulation by host of viral genome replication,membrane fusion,protein localizati…	signal transducer activity,protein binding,microtubule binding,protein domain specific binding,FFAT motif binding,protein heterodimerization activity,cadherin binding involved in cell-cell adhesion	Golgi membrane,endoplasmic reticulum,endoplasmic reticulum membrane,plasma membrane,cell-cell adherens junction,microtubule cytoskeleton,integral component of membrane,nuclear membrane,vesicle,endoplasmic reticulum exit site,bicellular tight junction,perinuclear region of cytoplasm		sp	1	3	uniprot_sprot_2015-08-28_HUMAN	>sp|Q9P0L0|VAPA_HUMAN Vesicle-associated membrane protein-associated protein A OS=Homo sapiens GN=VAPA PE=1 SV=3	19	30
Q9UDY2	TJP2	Q9UDY2	ZO2_HUMAN	Tight junction protein ZO-2		TRUE	Tumor / Matched Normal	Tumor	Matched Normal	100	Q9UDY2	915.279	8211.39	3.16534	3.16534	797.146	8.97146	0.831704	0.831704	77.9786	1.77979	0	0.00364894	0.00265377	99	0.277889	Homo sapiens	hippo signaling,GMP metabolic process,GDP metabolic process,intestinal absorption,establishment of endothelial intestinal barrier,regulation of membrane permeability,cell-cell adhesion	guanylate kinase activity,protein binding,protein domain specific binding,protein binding, bridging,cadherin binding involved in cell-cell adhesion	nucleoplasm,cytoplasm,cytosol,plasma membrane,cell-cell adherens junction,bicellular tight junction,cell junction		sp	1	2	uniprot_sprot_2015-08-28_HUMAN	>sp|Q9UDY2|ZO2_HUMAN Tight junction protein ZO-2 OS=Homo sapiens GN=TJP2 PE=1 SV=2	48	62
Q9UM07	PADI4	Q9UM07	PADI4_HUMAN	Protein-arginine deiminase type-4		TRUE	Tumor / Matched Normal	Tumor	Matched Normal	80	Q9UM07	159.8	150.383	-0.0876275	0.0876275	-5.89309	0.941069	0.105897	0.105897	7.61629	1.07616	0	0.6259	0.215666	79	0.215015	Homo sapiens	chromatin organization,nucleosome assembly,chromatin remodeling,transcription, DNA-templated,regulation of transcription, DNA-templated,cellular protein modification process,protein citrullination,stem cell population maintenance,histone H3-R26 citrullination,histone citrullination,innate immune response	protein-arginine deiminase activity,calcium ion binding,protein binding,arginine deiminase activity	nucleus,nucleoplasm,cytosol		sp	1	2	uniprot_sprot_2015-08-28_HUMAN	>sp|Q9UM07|PADI4_HUMAN Protein-arginine deiminase type-4 OS=Homo sapiens GN=PADI4 PE=1 SV=2	20	26
Q9UQ80	PA2G4	Q9UQ80	PA2G4_HUMAN	Proliferation-associated protein 2G4		TRUE	Tumor / Matched Normal	Tumor	Matched Normal	200	Q9UQ80	340.897	779.802	1.19377	1.19377	128.75	2.2875	0.854763	0.854763	80.8462	1.80846	0	3.25272e-07	5.02942e-07	199	0.161259	Homo sapiens	transcription, DNA-templated,rRNA processing,regulation of translation,cell cycle arrest,cell proliferation,negative regulation of apoptotic process,positive regulation of cell differentiation,negative regulation of transcription, DNA-templated	DNA binding,transcription factor activity, sequence-specific DNA binding,protein binding,ubiquitin protein ligase binding,poly(A) RNA binding	nucleus,nucleoplasm,nucleolus,cytoplasm,membrane,intracellular ribonucleoprotein complex,extracellular exosome	Yes	sp	1	3	uniprot_sprot_2015-08-28_HUMAN	>sp|Q9UQ80|PA2G4_HUMAN Proliferation-associated protein 2G4 OS=Homo sapiens GN=PA2G4 PE=1 SV=3	38	76
Q9Y2A7	NCKAP1	Q9Y2A7	NCKP1_HUMAN	Nck-associated protein 1		TRUE	Tumor / Matched Normal	Tumor	Matched Normal	280	Q9Y2A7	458.403	518.691	0.17826	0.17826	13.1518	1.13152	-0.123422	0.123422	-8.19926	0.918007	0	0.273149	0.110948	279	0.112205	Homo sapiens	apoptotic process,central nervous system development,positive regulation of lamellipodium assembly,viral process,Rac protein signal transduction,Fc-gamma receptor signaling pathway involved in phagocytosis,vascular endothelial growth factor receptor signaling pathway,positive regulation of Arp2/3 complex-mediated actin nucleation	protein binding,protein complex binding,Rac GTPase binding	cytosol,focal adhesion,integral component of membrane,SCAR complex,lamellipodium membrane,extracellular exosome	Yes	sp	1	1	uniprot_sprot_2015-08-28_HUMAN	>sp|Q9Y2A7|NCKP1_HUMAN Nck-associated protein 1 OS=Homo sapiens GN=NCKAP1 PE=1 SV=1	58	89
Q9Y2Q3	GSTK1	Q9Y2Q3	GSTK1_HUMAN	Glutathione S-transferase kappa 1		TRUE	Tumor / Matched Normal	Tumor	Matched Normal	180	Q9Y2Q3	446.316	881.623	0.982094	0.982094	97.5331	1.97533	0.67531	0.67531	59.694	1.59694	0	1.92018e-05	2.18094e-05	179	0.15334	Homo sapiens	glutathione metabolic process,epithelial cell differentiation,oxidation-reduction process,cellular oxidant detoxification,glutathione derivative biosynthetic process	glutathione transferase activity,glutathione peroxidase activity,receptor binding,protein disulfide oxidoreductase activity	intracellular,mitochondrion,mitochondrial inner membrane,mitochondrial matrix,peroxisome,membrane,intracellular membrane-bounded organelle,extracellular exosome	Yes	sp	1	3	uniprot_sprot_2015-08-28_HUMAN	>sp|Q9Y2Q3|GSTK1_HUMAN Glutathione S-transferase kappa 1 OS=Homo sapiens GN=GSTK1 PE=1 SV=3	17	31
Q9Y3T9	NOC2L	Q9Y3T9	NOC2L_HUMAN	Nucleolar complex protein 2 homolog		TRUE	Tumor / Matched Normal	Tumor	Matched Normal	60	Q9Y3T9	99.5168	138.406	0.475891	0.475891	39.0777	1.39078	0.601242	0.601242	51.7022	1.51702	0	0.0198789	0.011736	59	0.249081	Homo sapiens	negative regulation of transcription from RNA polymerase II promoter,negative regulation of B cell apoptotic process,transcription, DNA-templated,apoptotic process,chromatin assembly,nucleolus to nucleoplasm transport,cellular response to UV,negative regulation of histone acetylation,ribosomal large subunit biogenesis,regulation of signal transduction by p53 class mediator,negative regulation of …	chromatin binding,transcription corepressor activity,protein binding,nucleosome binding,histone binding,poly(A) RNA binding,repressing transcription factor binding	nucleus,nucleoplasm,nucleolus,cytoplasm,Noc1p-Noc2p complex,Noc2p-Noc3p complex		sp	1	4	uniprot_sprot_2015-08-28_HUMAN	>sp|Q9Y3T9|NOC2L_HUMAN Nucleolar complex protein 2 homolog OS=Homo sapiens GN=NOC2L PE=1 SV=4	20	27
Q9Y5M8	SRPRB	Q9Y5M8	SRPRB_HUMAN	Signal recognition particle receptor subunit beta		TRUE	Tumor / Matched Normal	Tumor	Matched Normal	140	Q9Y5M8	529.184	413.852	-0.354655	0.354655	-21.7943	0.782057	0.382398	0.382398	30.3507	1.30351	0	0.0245488	0.0140862	139	0.16762	Homo sapiens	SRP-dependent cotranslational protein targeting to membrane,small GTPase mediated signal transduction,IRE1-mediated unfolded protein response	signal recognition particle binding,GTP binding	cytoplasm,signal recognition particle receptor complex,endoplasmic reticulum membrane,cytoplasmic microtubule,membrane,integral component of membrane		sp	1	3	uniprot_sprot_2015-08-28_HUMAN	>sp|Q9Y5M8|SRPRB_HUMAN Signal recognition particle receptor subunit beta OS=Homo sapiens GN=SRPRB PE=1 SV=3	19	25
Q9Y6C9	MTCH2	Q9Y6C9	MTCH2_HUMAN	Mitochondrial carrier homolog 2		TRUE	Tumor / Matched Normal	Tumor	Matched Normal	140	Q9Y6C9	473.788	563.351	0.249793	0.249793	18.9036	1.18904	0.282145	0.282145	21.6001	1.216	0	0.14312	0.0650761	139	0.190911	Homo sapiens	positive regulation of apoptotic process,protein localization to mitochondrion,hepatocyte apoptotic process,regulation of mitochondrial membrane permeability involved in apoptotic process		nucleus,mitochondrion,mitochondrial outer membrane,mitochondrial inner membrane,membrane,integral component of membrane,extracellular exosome	Yes	sp	1	1	uniprot_sprot_2015-08-28_HUMAN	>sp|Q9Y6C9|MTCH2_HUMAN Mitochondrial carrier homolog 2 OS=Homo sapiens GN=MTCH2 PE=1 SV=1	15	26
Q04637	EIF4G1	Q04637	IF4G1_HUMAN	Eukaryotic translation initiation factor 4 gamma 1		TRUE	Tumor / Matched Normal	Tumor	Matched Normal	360	Q04637	1901.29	1881.61	-0.0150101	0.0150101	-1.03503	0.98965	0.796936	0.796936	73.7407	1.73741	0	2.64969e-12	7.16976e-12	359	0.109834	Homo sapiens	nuclear-transcribed mRNA catabolic process, nonsense-mediated decay,nuclear-transcribed mRNA poly(A) tail shortening,behavioral fear response,translational initiation,regulation of translational initiation,viral process,regulation of mRNA stability,positive regulation of neuron differentiation,cell-cell adhesion	translation initiation factor activity,protein binding,translation factor activity, RNA binding,eukaryotic initiation factor 4E binding,poly(A) RNA binding,cadherin binding involved in cell-cell adhesion	cytoplasm,cytosol,cell-cell adherens junction,membrane,eukaryotic translation initiation factor 4F complex		sp	1	4	uniprot_sprot_2015-08-28_HUMAN	>sp|Q04637|IF4G1_HUMAN Eukaryotic translation initiation factor 4 gamma 1 OS=Homo sapiens GN=EIF4G1 PE=1 SV=4	73	118
O43865	AHCYL1	O43865	SAHH2_HUMAN	Adenosylhomocysteinase 2		TRUE	Tumor / Matched Normal	Tumor	Matched Normal	80	O43865	65.9603	81.2276	0.300372	0.300372	23.1462	1.23146	-0.123354	0.123354	-8.19489	0.918051	0	0.544296	0.19409	79	0.201293	Homo sapiens	mRNA polyadenylation,protein export from nucleus,one-carbon metabolic process,biological_process,positive regulation of sodium ion transport,S-adenosylhomocysteine catabolic process,regulation of mRNA 3'-end processing,regulation of ion transmembrane transporter activity,S-adenosylmethionine cycle,angiotensin-activated signaling pathway,epithelial fluid transport,regulation of anion transport,res…	RNA binding,protein binding,NAD binding,adenosylhomocysteinase activity	cytoplasm,endoplasmic reticulum membrane,cytosol,apical plasma membrane,extracellular exosome	Yes	sp	1	2	uniprot_sprot_2015-08-28_HUMAN	>sp|O43865|SAHH2_HUMAN Adenosylhomocysteinase 2 OS=Homo sapiens GN=AHCYL1 PE=1 SV=2	35	45
O60716	CTNND1	O60716	CTND1_HUMAN	Catenin delta-1		TRUE	Tumor / Matched Normal	Tumor	Matched Normal	460	O60716	1089.29	1480.63	0.442815	0.442815	35.9254	1.35925	0.526915	0.526915	44.0845	1.44085	0	2.72368e-11	6.53683e-11	459	0.0770757	Homo sapiens	transcription, DNA-templated,regulation of transcription, DNA-templated,cell adhesion,brain development,Wnt signaling pathway,single organismal cell-cell adhesion,adherens junction organization,negative regulation of canonical Wnt signaling pathway	receptor binding,protein binding,protein kinase binding,cadherin binding,cadherin binding involved in cell-cell adhesion	nucleus,cytoplasm,cytosol,plasma membrane,cell-cell junction,cell-cell adherens junction,zonula adherens,lamellipodium,growth cone,midbody,dendritic spine,extracellular exosome	Yes	sp	1	1	uniprot_sprot_2015-08-28_HUMAN	>sp|O60716|CTND1_HUMAN Catenin delta-1 OS=Homo sapiens GN=CTNND1 PE=1 SV=1	60	89
O60814;P57053;P58876;P62807;Q5QNW6;Q93079;Q99877;Q99879;Q99880	HIST1H2BK;H2BFS;HIST1H2BD;HIST1H2BC;HIST2H2BF;HIST1H2BH;HIST1H2BN;HIST1H2BM;HIST1H2BL	O60814;P57053;P58876;P62807;Q5QNW6;Q93079;Q99877;Q99879;Q99880	H2B1K_HUMAN;H2BFS_HUMAN;H2B1D_HUMAN;H2B1C_HUMAN;H2B2F_HUMAN;H2B1H_HUMAN;H2B1N_HUMAN;H2B1M_HUMAN;H2B1L_HUMAN	Histone H2B type 1-K;Histone H2B type F-S;Histone H2B type 1-D;Histone H2B type 1-C/E/F/G/I;Histone H2B type 2-F;Histone H2B type 1-H;Histone H2B type 1-N;Histone H2B type 1-M;Histone H2B type 1-L		TRUE	Tumor / Matched Normal	Tumor	Matched Normal	100	O60814;P57053;P58876;P62807;Q5QNW6;Q93079;Q99877;Q99879;Q99880	11776.8	16055.4	0.447112	0.447112	36.3309	1.36331	-0.397163	0.397163	-24.065	0.75935	0	0.128569	0.0593395	99	0.257848	Homo sapiens	innate immune response in mucosa,nucleosome assembly,antibacterial humoral response,defense response to Gram-positive bacterium;innate immune response in mucosa,nucleosome assembly,antibacterial humoral response,substantia nigra development,defense response to Gram-positive bacterium;nucleosome assembly;innate immune response in mucosa,nucleosome assembly,antibacterial humoral response,defense re…	molecular_function,DNA binding,protein heterodimerization activity;DNA binding,protein heterodimerization activity;molecular_function,DNA binding,protein heterodimerization activity;DNA binding,protein heterodimerization activity;molecular_function,DNA binding,protein heterodimerization activity;DNA binding,protein heterodimerization activity;DNA binding,protein heterodimerization activity;DNA bi…	nuclear nucleosome,extracellular space,nucleus,nucleoplasm,cytoplasm;nuclear nucleosome,extracellular space,nucleus,nucleoplasm,cytoplasm;nuclear nucleosome,nucleus,nucleoplasm,cytoplasm,extracellular exosome;nucleosome,nuclear nucleosome,extracellular space,nucleus,nucleoplasm,cytoplasm,extracellular exosome;nuclear nucleosome,nucleus,nucleoplasm,cytoplasm,extracellular exosome;nucleosome,nuclea…	Yes	sp	1	3;2;2;4;3;3;3;3;3	uniprot_sprot_2015-08-28_HUMAN	>sp|O60814|H2B1K_HUMAN Histone H2B type 1-K OS=Homo sapiens GN=HIST1H2BK PE=1 SV=3;>sp|P57053|H2BFS_HUMAN Histone H2B type F-S OS=Homo sapiens GN=H2BFS PE=1 SV=2;>sp|P58876|H2B1D_HUMAN Histone H2B type 1-D OS=Homo sapiens GN=HIST1H2BD PE=1 SV=2;>sp|P62807|H2B1C_HUMAN Histone H2B type 1-C/E/F/G/I OS=Homo sapiens GN=HIST1H2BC PE=1 SV=4;>sp|Q5QNW6|H2B2F_HUMAN Histone H2B type 2-F OS=Homo sapiens GN=…	4	6
O75369	FLNB	O75369	FLNB_HUMAN	Filamin-B		TRUE	Tumor / Matched Normal	Tumor	Matched Normal	1640	O75369	6303	2688.74	-1.22911	1.22911	-57.3419	0.426581	-0.570642	0.570642	-32.6683	0.673317	0	1.88229e-28	1.36714e-27	1639	0.0505946	Homo sapiens	keratinocyte development,epithelial cell morphogenesis,cytoskeletal anchoring at plasma membrane,signal transduction,skeletal muscle tissue development,actin cytoskeleton organization,cell-cell adhesion	actin binding,protein binding,poly(A) RNA binding,cadherin binding involved in cell-cell adhesion	stress fiber,cytoplasm,cytosol,plasma membrane,brush border,cell-cell adherens junction,focal adhesion,cell cortex,actin cytoskeleton,integral component of membrane,Z disc,extracellular matrix,extracellular exosome	Yes	sp	1	2	uniprot_sprot_2015-08-28_HUMAN	>sp|O75369|FLNB_HUMAN Filamin-B OS=Homo sapiens GN=FLNB PE=1 SV=2	210	349
O75643	SNRNP200	O75643	U520_HUMAN	U5 small nuclear ribonucleoprotein 200 kDa helicase		TRUE	Tumor / Matched Normal	Tumor	Matched Normal	580	O75643	1005.01	1026.08	0.0299272	0.0299272	2.09606	1.02096	0.510553	0.510553	42.4596	1.4246	0	9.83701e-09	1.84069e-08	579	0.0876718	Homo sapiens	cis assembly of pre-catalytic spliceosome,mRNA splicing, via spliceosome,osteoblast differentiation	ATP-dependent RNA helicase activity,protein binding,ATP binding,ATP-dependent helicase activity,poly(A) RNA binding	nucleus,nucleoplasm,spliceosomal complex,U5 snRNP,membrane,catalytic step 2 spliceosome		sp	1	2	uniprot_sprot_2015-08-28_HUMAN	>sp|O75643|U520_HUMAN U5 small nuclear ribonucleoprotein 200 kDa helicase OS=Homo sapiens GN=SNRNP200 PE=1 SV=2	152	239
O75828	CBR3	O75828	CBR3_HUMAN	Carbonyl reductase [NADPH] 3		TRUE	Tumor / Matched Normal	Tumor	Matched Normal	80	O75828	136.792	317.467	1.21462	1.21462	132.08	2.3208	1.08667	1.08667	112.383	2.12383	0	1.30069e-05	1.53744e-05	79	0.232126	Homo sapiens	phylloquinone catabolic process,cognition,oxidation-reduction process	3-keto sterol reductase activity,carbonyl reductase (NADPH) activity,NADPH binding	extracellular space,nucleoplasm,cytoplasm,cytosol	Yes	sp	1	3	uniprot_sprot_2015-08-28_HUMAN	>sp|O75828|CBR3_HUMAN Carbonyl reductase [NADPH] 3 OS=Homo sapiens GN=CBR3 PE=1 SV=3	14	18
O94832	MYO1D	O94832	MYO1D_HUMAN	Unconventional myosin-Id		TRUE	Tumor / Matched Normal	Tumor	Matched Normal	580	O94832	791.149	474.44	-0.737723	0.737723	-40.0315	0.599685	-0.342073	0.342073	-21.1093	0.788907	0	1.54126e-05	1.79868e-05	579	0.0783944	Homo sapiens	negative regulation of phosphatase activity,cellular localization,early endosome to recycling endosome transport	microfilament motor activity,calmodulin binding,ATP binding,protein domain specific binding,actin-dependent ATPase activity,calcium-dependent protein binding,actin filament binding	endosome,smooth endoplasmic reticulum,cytosol,brush border,basolateral plasma membrane,myosin complex,axon,axolemma,cytoplasmic vesicle,neuron projection,neuronal cell body,myelin sheath,plasma membrane raft,extracellular exosome,apical dendrite	Yes	sp	1	2	uniprot_sprot_2015-08-28_HUMAN	>sp|O94832|MYO1D_HUMAN Unconventional myosin-Id OS=Homo sapiens GN=MYO1D PE=1 SV=2	45	66
O95487	SEC24B	O95487	SC24B_HUMAN	Protein transport protein Sec24B		TRUE	Tumor / Matched Normal	Tumor	Matched Normal	100	O95487	98.584	94.4822	-0.0613106	0.0613106	-4.16069	0.958393	0.456771	0.456771	37.2466	1.37247	0	0.0057545	0.00393617	99	0.161002	Homo sapiens	neural tube closure,antigen processing and presentation of peptide antigen via MHC class I,outflow tract morphogenesis,intracellular protein transport,ER to Golgi vesicle-mediated transport,vesicle-mediated transport,antigen processing and presentation of exogenous peptide antigen via MHC class II,cochlear nucleus development,aorta morphogenesis,COPII vesicle coating,auditory receptor cell stereo…	transporter activity,protein binding,zinc ion binding	Golgi membrane,endoplasmic reticulum membrane,cytosol,ER to Golgi transport vesicle membrane,membrane,COPII vesicle coat,perinuclear region of cytoplasm		sp	1	2	uniprot_sprot_2015-08-28_HUMAN	>sp|O95487|SC24B_HUMAN Protein transport protein Sec24B OS=Homo sapiens GN=SEC24B PE=1 SV=2	30	44
P00488	F13A1	P00488	F13A_HUMAN	Coagulation factor XIII A chain	ECM regulators	TRUE	Tumor / Matched Normal	Tumor	Matched Normal	380	P00488	853.078	1002.69	0.233123	0.233123	17.5377	1.17538	0.0759288	0.0759288	5.40394	1.05404	0	0.477122	0.174303	379	0.106554	Homo sapiens	platelet degranulation,blood coagulation,peptide cross-linking	protein-glutamine gamma-glutamyltransferase activity,metal ion binding	extracellular region,platelet alpha granule lumen,blood microparticle	Yes	sp	1	4	uniprot_sprot_2015-08-28_HUMAN	>sp|P00488|F13A_HUMAN Coagulation factor XIII A chain OS=Homo sapiens GN=F13A1 PE=1 SV=4	43	74
P01023	A2M	P01023	A2MG_HUMAN	Alpha-2-macroglobulin	ECM regulators	TRUE	Tumor / Matched Normal	Tumor	Matched Normal	1480	P01023	1445.02	3272.9	1.17949	1.17949	126.496	2.26496	0.0804557	0.0804557	5.7352	1.05735	0	0.165522	0.0733881	1479	0.0579697	Homo sapiens	negative regulation of complement activation, lectin pathway,platelet degranulation,blood coagulation, intrinsic pathway,negative regulation of endopeptidase activity,extracellular matrix disassembly,positive regulation of GTPase activity,stem cell differentiation,regulation of small GTPase mediated signal transduction	protease binding,serine-type endopeptidase inhibitor activity,GTPase activator activity,receptor binding,protein binding,growth factor binding,enzyme binding,interleukin-8 binding,interleukin-1 binding,tumor necrosis factor binding,calcium-dependent protein binding	extracellular region,cytosol,platelet alpha granule lumen,extracellular exosome,blood microparticle	Yes	sp	1	3	uniprot_sprot_2015-08-28_HUMAN	>sp|P01023|A2MG_HUMAN Alpha-2-macroglobulin OS=Homo sapiens GN=A2M PE=1 SV=3	89	144
P02452	COL1A1	P02452	CO1A1_HUMAN	Collagen alpha-1(I) chain	Collagens	TRUE	Tumor / Matched Normal	Tumor	Matched Normal	280	P02452	7435.72	24180.5	1.7013	1.7013	225.194	3.25194	0.697933	0.697933	62.2179	1.62218	0	7.16543e-06	8.80917e-06	279	0.152274	Homo sapiens	skeletal system development,blood vessel development,osteoblast differentiation,intramembranous ossification,endochondral ossification,blood coagulation,visual perception,sensory perception of sound,positive regulation of epithelial to mesenchymal transition,negative regulation of cell-substrate adhesion,protein transport,platelet activation,extracellular matrix organization,collagen fibril organ…	extracellular matrix structural constituent,protein binding,identical protein binding,metal ion binding,platelet-derived growth factor binding	extracellular region,collagen type I trimer,extracellular space,endoplasmic reticulum lumen,Golgi apparatus,secretory granule,extracellular matrix	Yes	sp	1	5	uniprot_sprot_2015-08-28_HUMAN	>sp|P02452|CO1A1_HUMAN Collagen alpha-1(I) chain OS=Homo sapiens GN=COL1A1 PE=1 SV=5	47	55
P02649	APOE	P02649	APOE_HUMAN	Apolipoprotein E		TRUE	Tumor / Matched Normal	Tumor	Matched Normal	420	P02649	1744.8	1506.56	-0.211803	0.211803	-13.6543	0.863457	-0.693503	0.693503	-38.165	0.61835	0	1.4314e-14	4.75985e-14	419	0.0868187	Homo sapiens	response to reactive oxygen species,retinoid metabolic process,negative regulation of endothelial cell proliferation,response to dietary excess,triglyceride metabolic process,cholesterol catabolic process,cellular calcium ion homeostasis,receptor-mediated endocytosis,cytoskeleton organization,G-protein coupled receptor signaling pathway,nitric oxide mediated signal transduction,synaptic transmiss…	beta-amyloid binding,lipid transporter activity,protein binding,phospholipid binding,heparin binding,lipid binding,cholesterol binding,antioxidant activity,cholesterol transporter activity,identical protein binding,protein homodimerization activity,metal chelating activity,tau protein binding,low-density lipoprotein particle receptor binding,phosphatidylcholine-sterol O-acyltransferase activator …	extracellular region,extracellular space,nucleus,cytoplasm,early endosome,endoplasmic reticulum,Golgi apparatus,plasma membrane,membrane,dendrite,extracellular matrix,very-low-density lipoprotein particle,low-density lipoprotein particle,intermediate-density lipoprotein particle,high-density lipoprotein particle,chylomicron,neuronal cell body,extracellular exosome,endocytic vesicle lumen,blood mi…	Yes	sp	1	1	uniprot_sprot_2015-08-28_HUMAN	>sp|P02649|APOE_HUMAN Apolipoprotein E OS=Homo sapiens GN=APOE PE=1 SV=1	24	40
P02675	FGB	P02675	FIBB_HUMAN	Fibrinogen beta chain	ECM glycoproteins	TRUE	Tumor / Matched Normal	Tumor	Matched Normal	1520	P02675	60175.7	26773.2	-1.16839	1.16839	-55.5083	0.444917	0.0747477	0.0747477	5.31769	1.05318	0	0.230613	0.0969522	1519	0.0623076	Homo sapiens	adaptive immune response,platelet degranulation,cell-matrix adhesion,signal transduction,blood coagulation,extracellular matrix organization,plasminogen activation,positive regulation of heterotypic cell-cell adhesion,fibrinolysis,induction of bacterial agglutination,cellular protein complex assembly,cellular response to leptin stimulus,innate immune response,positive regulation of vasoconstricti…	structural molecule activity,protein binding,protein binding, bridging,chaperone binding,receptor binding,cell adhesion molecule binding	extracellular region,fibrinogen complex,extracellular space,plasma membrane,cell cortex,external side of plasma membrane,cell surface,platelet alpha granule,platelet alpha granule lumen,extracellular exosome,blood microparticle,extracellular vesicle	Yes	sp	1	2	uniprot_sprot_2015-08-28_HUMAN	>sp|P02675|FIBB_HUMAN Fibrinogen beta chain OS=Homo sapiens GN=FGB PE=1 SV=2	48	93
P02788	LTF	P02788	TRFL_HUMAN	Lactotransferrin		TRUE	Tumor / Matched Normal	Tumor	Matched Normal	680	P02788	1629.32	895.078	-0.864185	0.864185	-45.0643	0.549357	-0.457259	0.457259	-27.1631	0.728369	0	7.11505e-09	1.37325e-08	679	0.0779396	Homo sapiens	ossification,regulation of cytokine production,retina homeostasis,innate immune response in mucosa,transcription, DNA-templated,proteolysis,ion transport,humoral immune response,antibacterial humoral response,antifungal humoral response,negative regulation of lipopolysaccharide-mediated signaling pathway,regulation of tumor necrosis factor production,negative regulation of ATPase activity,iron as…	DNA binding,serine-type endopeptidase activity,iron ion binding,protein binding,heparin binding,protein serine/threonine kinase activator activity	extracellular region,extracellular space,nucleus,cytoplasm,cell surface,secretory granule,specific granule,protein complex,extracellular exosome,phagocytic vesicle lumen	Yes	sp	1	6	uniprot_sprot_2015-08-28_HUMAN	>sp|P02788|TRFL_HUMAN Lactotransferrin OS=Homo sapiens GN=LTF PE=1 SV=6	76	117
P04114	APOB	P04114	APOB_HUMAN	Apolipoprotein B-100		TRUE	Tumor / Matched Normal	Tumor	Matched Normal	2260	P04114	2162.61	644.006	-1.74763	1.74763	-70.221	0.29779	-0.899906	0.899906	-46.4078	0.535922	0	1.79946e-85	4.73001e-84	2259	0.0439799	Homo sapiens	retinoid metabolic process,in utero embryonic development,triglyceride mobilization,receptor-mediated endocytosis,spermatogenesis,nervous system development,cholesterol metabolic process,fertilization,response to virus,response to carbohydrate,post-embryonic development,response to selenium ion,positive regulation of gene expression,positive regulation of macrophage derived foam cell differentiat…	protein binding,phospholipid binding,heparin binding,cholesterol transporter activity,lipase binding,low-density lipoprotein particle receptor binding	extracellular region,extracellular space,cytoplasm,early endosome,endoplasmic reticulum lumen,endoplasmic reticulum membrane,Golgi apparatus,cytosol,plasma membrane,endosome membrane,actin cytoskeleton,clathrin-coated endocytic vesicle membrane,endosome lumen,mature chylomicron,chylomicron remnant,very-low-density lipoprotein particle,low-density lipoprotein particle,intermediate-density lipoprot…	Yes	sp	1	2	uniprot_sprot_2015-08-28_HUMAN	>sp|P04114|APOB_HUMAN Apolipoprotein B-100 OS=Homo sapiens GN=APOB PE=1 SV=2	186	272
P04196	HRG	P04196	HRG_HUMAN	Histidine-rich glycoprotein	ECM regulators	TRUE	Tumor / Matched Normal	Tumor	Matched Normal	220	P04196	1663.26	880.512	-0.917601	0.917601	-47.0612	0.529388	-0.703443	0.703443	-38.5895	0.614105	0	3.22544e-10	7.03731e-10	219	0.106496	Homo sapiens	angiogenesis,platelet degranulation,positive regulation of immune response to tumor cell,chemotaxis,negative regulation of cell adhesion,negative regulation of cell proliferation,regulation of gene expression,regulation of platelet activation,negative regulation of lamellipodium assembly,negative regulation of endopeptidase activity,heme transport,negative regulation of angiogenesis,platelet acti…	serine-type endopeptidase inhibitor activity,cysteine-type endopeptidase inhibitor activity,receptor binding,protein binding,heparin binding,zinc ion binding,immunoglobulin binding,heme binding,heparan sulfate proteoglycan binding,metal ion binding	extracellular region,plasma membrane,platelet alpha granule lumen,endolysosome,extracellular exosome,blood microparticle	Yes	sp	1	1	uniprot_sprot_2015-08-28_HUMAN	>sp|P04196|HRG_HUMAN Histidine-rich glycoprotein OS=Homo sapiens GN=HRG PE=1 SV=1	22	32
P04216	THY1	P04216	THY1_HUMAN	Thy-1 membrane glycoprotein		TRUE	Tumor / Matched Normal	Tumor	Matched Normal	100	P04216	1129.77	815.343	-0.470549	0.470549	-27.831	0.72169	-0.078363	0.078363	-5.28682	0.947132	0	0.744186	0.246752	99	0.238274	Homo sapiens	angiogenesis,negative regulation of protein kinase activity,cytoskeleton organization,single organismal cell-cell adhesion,negative regulation of cell migration,positive regulation of GTPase activity,retinal cone cell development,protein autophosphorylation,focal adhesion assembly,negative regulation of axonogenesis,T cell receptor signaling pathway,negative regulation of T cell receptor signalin…	GTPase activator activity,integrin binding,protein binding,protein kinase binding,GPI anchor binding	endoplasmic reticulum,cytosol,plasma membrane,integral component of plasma membrane,focal adhesion,external side of plasma membrane,apical plasma membrane,dendrite,growth cone,anchored component of external side of plasma membrane,myelin sheath,membrane raft,extracellular exosome	Yes	sp	1	2	uniprot_sprot_2015-08-28_HUMAN	>sp|P04216|THY1_HUMAN Thy-1 membrane glycoprotein OS=Homo sapiens GN=THY1 PE=1 SV=2	4	7
P05155	SERPING1	P05155	IC1_HUMAN	Plasma protease C1 inhibitor	ECM regulators	TRUE	Tumor / Matched Normal	Tumor	Matched Normal	120	P05155	571.304	833.638	0.545163	0.545163	45.9185	1.45919	0.839724	0.839724	78.9708	1.78971	0	0.000900325	0.000772954	119	0.245531	Homo sapiens	negative regulation of complement activation, lectin pathway,platelet degranulation,complement activation, classical pathway,aging,blood coagulation, intrinsic pathway,blood circulation,negative regulation of endopeptidase activity,fibrinolysis,innate immune response	serine-type endopeptidase inhibitor activity,protein binding	extracellular region,extracellular space,platelet alpha granule lumen,extracellular exosome,blood microparticle	Yes	sp	1	2	uniprot_sprot_2015-08-28_HUMAN	>sp|P05155|IC1_HUMAN Plasma protease C1 inhibitor OS=Homo sapiens GN=SERPING1 PE=1 SV=2	19	34
P05164	MPO	P05164	PERM_HUMAN	Myeloperoxidase		TRUE	Tumor / Matched Normal	Tumor	Matched Normal	800	P05164	5962.96	3797.93	-0.650813	0.650813	-36.3079	0.636921	-0.373499	0.373499	-22.8092	0.771908	0	2.62821e-07	4.15694e-07	799	0.0718791	Homo sapiens	response to yeast,hypochlorous acid biosynthetic process,respiratory burst involved in defense response,defense response,response to oxidative stress,aging,response to mechanical stimulus,removal of superoxide radicals,response to food,response to lipopolysaccharide,low-density lipoprotein particle remodeling,defense response to bacterium,hydrogen peroxide catabolic process,negative regulation of…	chromatin binding,peroxidase activity,heparin binding,heme binding,metal ion binding	extracellular space,nucleus,mitochondrion,lysosome,secretory granule,azurophil granule,extracellular exosome	Yes	sp	1	1	uniprot_sprot_2015-08-28_HUMAN	>sp|P05164|PERM_HUMAN Myeloperoxidase OS=Homo sapiens GN=MPO PE=1 SV=1	50	91
P07360	C8G	P07360	CO8G_HUMAN	Complement component C8 gamma chain		TRUE	Tumor / Matched Normal	Tumor	Matched Normal	140	P07360	727.663	428.163	-0.76511	0.76511	-41.1591	0.588409	-0.642903	0.642903	-35.9577	0.640423	0	7.19997e-05	7.61376e-05	139	0.156532	Homo sapiens	complement activation, alternative pathway,complement activation, classical pathway,cytolysis,regulation of complement activation	complement binding,retinol binding,protein complex binding	extracellular region,membrane attack complex,extracellular exosome,blood microparticle	Yes	sp	1	3	uniprot_sprot_2015-08-28_HUMAN	>sp|P07360|CO8G_HUMAN Complement component C8 gamma chain OS=Homo sapiens GN=C8G PE=1 SV=3	11	15
P08603	CFH	P08603	CFAH_HUMAN	Complement factor H		TRUE	Tumor / Matched Normal	Tumor	Matched Normal	340	P08603	605.124	522.157	-0.212748	0.212748	-13.7108	0.862892	-0.334249	0.334249	-20.6803	0.793197	0	0.00220228	0.00169548	339	0.108184	Homo sapiens	complement activation,complement activation, alternative pathway,regulation of complement activation	protein binding,heparin binding,heparan sulfate proteoglycan binding	extracellular region,extracellular space,extracellular exosome,blood microparticle	Yes	sp	1	4	uniprot_sprot_2015-08-28_HUMAN	>sp|P08603|CFAH_HUMAN Complement factor H OS=Homo sapiens GN=CFH PE=1 SV=4	64	112
P08697	SERPINF2	P08697	A2AP_HUMAN	Alpha-2-antiplasmin	ECM regulators	TRUE	Tumor / Matched Normal	Tumor	Matched Normal	140	P08697	954.201	677.426	-0.494231	0.494231	-29.006	0.70994	-0.110289	0.110289	-7.35974	0.926403	0	0.35536	0.138335	139	0.118506	Homo sapiens	regulation of blood vessel size by renin-angiotensin,platelet degranulation,acute-phase response,response to organic substance,negative regulation of plasminogen activation,negative regulation of endopeptidase activity,collagen fibril organization,positive regulation of collagen biosynthetic process,fibrinolysis,positive regulation of cell differentiation,positive regulation of transcription from…	protease binding,endopeptidase inhibitor activity,serine-type endopeptidase inhibitor activity,protein binding,protein homodimerization activity	extracellular region,fibrinogen complex,extracellular space,cell surface,platelet alpha granule lumen,extracellular exosome,blood microparticle	Yes	sp	1	3	uniprot_sprot_2015-08-28_HUMAN	>sp|P08697|A2AP_HUMAN Alpha-2-antiplasmin OS=Homo sapiens GN=SERPINF2 PE=1 SV=3	20	29
P09429	HMGB1	P09429	HMGB1_HUMAN	High mobility group protein B1		TRUE	Tumor / Matched Normal	Tumor	Matched Normal	140	P09429	306.952	375.105	0.28928	0.28928	22.2031	1.22203	0.172476	0.172476	12.6991	1.12699	0	0.387168	0.148398	139	0.19811	Homo sapiens	negative regulation of transcription from RNA polymerase II promoter,myeloid dendritic cell activation,activation of innate immune response,dendritic cell chemotaxis,inflammatory response to antigenic stimulus,regulation of tolerance induction,regulation of T cell mediated immune response to tumor cell,DNA topological change,apoptotic DNA fragmentation,DNA recombination,regulation of transcriptio…	four-way junction DNA binding,bubble DNA binding,lipopolysaccharide binding,phosphatidylserine binding,damaged DNA binding,double-stranded DNA binding,single-stranded DNA binding,transcription factor activity, sequence-specific DNA binding,cytokine activity,protein binding,transcription factor binding,DNA binding, bending,lyase activity,C-X-C chemokine binding,chemoattractant activity,poly(A) RNA…	condensed chromosome,extracellular region,extracellular space,nucleus,nucleoplasm,endosome,endoplasmic reticulum-Golgi intermediate compartment,plasma membrane,cell surface,transcriptional repressor complex	Yes	sp	1	3	uniprot_sprot_2015-08-28_HUMAN	>sp|P09429|HMGB1_HUMAN High mobility group protein B1 OS=Homo sapiens GN=HMGB1 PE=1 SV=3	26	57
P09669	COX6C	P09669	COX6C_HUMAN	Cytochrome c oxidase subunit 6C		TRUE	Tumor / Matched Normal	Tumor	Matched Normal	60	P09669	148.357	242.557	0.709254	0.709254	63.4959	1.63496	0.48485	0.48485	39.944	1.39944	0	0.00709028	0.00472685	59	0.172339	Homo sapiens	generation of precursor metabolites and energy,mitochondrial electron transport, cytochrome c to oxygen,hydrogen ion transmembrane transport	cytochrome-c oxidase activity	mitochondrion,mitochondrial inner membrane,integral component of membrane		sp	1	2	uniprot_sprot_2015-08-28_HUMAN	>sp|P09669|COX6C_HUMAN Cytochrome c oxidase subunit 6C OS=Homo sapiens GN=COX6C PE=1 SV=2	6	7
P10155	TROVE2	P10155	RO60_HUMAN	60 kDa SS-A/Ro ribonucleoprotein		TRUE	Tumor / Matched Normal	Tumor	Matched Normal	60	P10155	82.2509	79.9358	-0.0411896	0.0411896	-2.81467	0.971853	0.100189	0.100189	7.19135	1.07191	0	0.697858	0.234701	59	0.25467	Homo sapiens	immune system development,transcription from RNA polymerase III promoter,smoothened signaling pathway,response to UV,cilium morphogenesis	RNA binding,U2 snRNA binding,metal ion binding	nucleus,cytoplasm,intracellular ribonucleoprotein complex		sp	1	2	uniprot_sprot_2015-08-28_HUMAN	>sp|P10155|RO60_HUMAN 60 kDa SS-A/Ro ribonucleoprotein OS=Homo sapiens GN=TROVE2 PE=1 SV=2	27	39
P12110	COL6A2	P12110	CO6A2_HUMAN	Collagen alpha-2(VI) chain	Collagens	TRUE	Tumor / Matched Normal	Tumor	Matched Normal	900	P12110	457017	156152	-1.5493	1.5493	-65.8323	0.341677	-1.49112	1.49112	-64.4265	0.355735	0	3.57478e-79	8.222e-78	899	0.0714142	Homo sapiens	cell adhesion,response to glucose,extracellular matrix organization,collagen catabolic process,protein heterotrimerization		extracellular region,proteinaceous extracellular matrix,collagen trimer,extracellular space,endoplasmic reticulum lumen,extracellular matrix,sarcolemma,protein complex,extracellular exosome,extracellular vesicle	Yes	sp	1	4	uniprot_sprot_2015-08-28_HUMAN	>sp|P12110|CO6A2_HUMAN Collagen alpha-2(VI) chain OS=Homo sapiens GN=COL6A2 PE=1 SV=4	42	57
P12931	SRC	P12931	SRC_HUMAN	Proto-oncogene tyrosine-protein kinase Src		TRUE	Tumor / Matched Normal	Tumor	Matched Normal	40	P12931	24.7923	25.6455	0.0488133	0.0488133	3.44137	1.03441	0.520617	0.520617	43.4569	1.43457	0	0.114484	0.0534196	39	0.318416	Homo sapiens	stimulatory C-type lectin receptor signaling pathway,cell cycle,signal transduction,signal complex assembly,epidermal growth factor receptor signaling pathway,transforming growth factor beta receptor signaling pathway,integrin-mediated signaling pathway,central nervous system development,cell proliferation,response to mechanical stimulus,response to virus,response to acidic pH,regulation of epith…	protein kinase activity,protein tyrosine kinase activity,non-membrane spanning protein tyrosine kinase activity,SH3/SH2 adaptor activity,protein kinase C binding,receptor binding,insulin receptor binding,integrin binding,protein binding,ATP binding,protein C-terminus binding,kinase activity,enzyme binding,kinase binding,heme binding,estrogen receptor binding,SH2 domain binding,ion channel binding…	nucleus,cytoplasm,mitochondrion,mitochondrial inner membrane,lysosome,late endosome,cytosol,actin filament,plasma membrane,caveola,cell-cell adherens junction,postsynaptic density,extrinsic component of cytoplasmic side of plasma membrane,ruffle membrane,neuron projection,perinuclear region of cytoplasm,extracellular exosome	Yes	sp	1	3	uniprot_sprot_2015-08-28_HUMAN	>sp|P12931|SRC_HUMAN Proto-oncogene tyrosine-protein kinase Src OS=Homo sapiens GN=SRC PE=1 SV=3	15	19
P13010	XRCC5	P13010	XRCC5_HUMAN	X-ray repair cross-complementing protein 5		TRUE	Tumor / Matched Normal	Tumor	Matched Normal	460	P13010	2025.75	1753.23	-0.208439	0.208439	-13.4527	0.865473	0.426051	0.426051	34.3551	1.34355	0	4.87738e-06	6.23221e-06	459	0.0920181	Homo sapiens	telomere maintenance,double-strand break repair,double-strand break repair via nonhomologous end joining,DNA recombination,transcription, DNA-templated,brain development,cell proliferation,positive regulation of type I interferon production,DNA duplex unwinding,response to drug,negative regulation of transcription, DNA-templated,regulation of smooth muscle cell proliferation,positive regulation o…	DNA binding,damaged DNA binding,double-stranded DNA binding,ATP-dependent DNA helicase activity,protein binding,ATP binding,protein C-terminus binding,ubiquitin protein ligase binding,telomeric DNA binding,transcription regulatory region DNA binding,poly(A) RNA binding,macromolecular complex binding,double-stranded telomeric DNA binding,5'-deoxyribose-5-phosphate lyase activity	nuclear telomere cap complex,nuclear chromosome, telomeric region,nucleus,nucleoplasm,nucleolus,cytosol,plasma membrane,membrane,Ku70:Ku80 complex,nonhomologous end joining complex		sp	1	3	uniprot_sprot_2015-08-28_HUMAN	>sp|P13010|XRCC5_HUMAN X-ray repair cross-complementing protein 5 OS=Homo sapiens GN=XRCC5 PE=1 SV=3	62	120
P13647	KRT5	P13647	K2C5_HUMAN	Keratin, type II cytoskeletal 5		TRUE	Tumor / Matched Normal	Tumor	Matched Normal	880	P13647	3913	246683	5.97824	5.97824	6204.18	63.0418	3.29845	3.29845	883.856	9.83856	0	4.97991e-132	2.11455e-130	879	0.112617	Homo sapiens	cytoskeleton organization,epidermis development,hemidesmosome assembly	structural constituent of cytoskeleton,protein binding,scaffold protein binding	nucleus,cytoplasm,mitochondrion,cytosol,intermediate filament,plasma membrane,membrane,keratin filament,extracellular exosome	Yes	sp	1	3	uniprot_sprot_2015-08-28_HUMAN	>sp|P13647|K2C5_HUMAN Keratin, type II cytoskeletal 5 OS=Homo sapiens GN=KRT5 PE=1 SV=3	31	51
P14543	NID1	P14543	NID1_HUMAN	Nidogen-1	ECM glycoproteins	TRUE	Tumor / Matched Normal	Tumor	Matched Normal	860	P14543	28944.7	4162.02	-2.79794	2.79794	-85.6208	0.143792	-1.87525	1.87525	-72.742	0.27258	0	1.9129e-97	5.55746e-96	859	0.0782817	Homo sapiens	cell-matrix adhesion,positive regulation of cell-substrate adhesion,extracellular matrix disassembly,extracellular matrix organization,glomerular basement membrane development,basement membrane organization	calcium ion binding,collagen binding,laminin binding,laminin-1 binding,proteoglycan binding	extracellular region,basement membrane,basal lamina,extracellular matrix,extracellular exosome,cell periphery	Yes	sp	1	3	uniprot_sprot_2015-08-28_HUMAN	>sp|P14543|NID1_HUMAN Nidogen-1 OS=Homo sapiens GN=NID1 PE=1 SV=3	38	50
P18206	VCL	P18206	VINC_HUMAN	Vinculin		TRUE	Tumor / Matched Normal	Tumor	Matched Normal	1220	P18206	1618.54	13784.1	3.09025	3.09025	751.642	8.51642	-0.76068	0.76068	-40.9782	0.590218	0	2.13698e-31	1.76062e-30	1219	0.0634111	Homo sapiens	morphogenesis of an epithelium,platelet degranulation,movement of cell or subcellular component,muscle contraction,cell adhesion,cell-matrix adhesion,lamellipodium assembly,negative regulation of cell migration,adherens junction assembly,protein localization to cell surface,apical junction assembly,axon extension,platelet aggregation,epithelial cell-cell adhesion	dystroglycan binding,actin binding,structural molecule activity,protein binding,beta-catenin binding,ubiquitin protein ligase binding,alpha-catenin binding,cadherin binding,cadherin binding involved in cell-cell adhesion	extracellular region,cytosol,cytoskeleton,plasma membrane,cell-cell junction,adherens junction,cell-cell adherens junction,fascia adherens,focal adhesion,actin cytoskeleton,cell-substrate junction,costamere,protein complex,extracellular exosome,extracellular vesicle	Yes	sp	1	4	uniprot_sprot_2015-08-28_HUMAN	>sp|P18206|VINC_HUMAN Vinculin OS=Homo sapiens GN=VCL PE=1 SV=4	102	192
P19827	ITIH1	P19827	ITIH1_HUMAN	Inter-alpha-trypsin inhibitor heavy chain H1	ECM regulators	TRUE	Tumor / Matched Normal	Tumor	Matched Normal	200	P19827	854.093	504.494	-0.759556	0.759556	-40.9322	0.590678	0.0189284	0.0189284	1.32066	1.01321	0	0.901533	0.283236	199	0.15241	Homo sapiens	negative regulation of endopeptidase activity,hyaluronan metabolic process	serine-type endopeptidase inhibitor activity,calcium ion binding	extracellular region,extracellular exosome,blood microparticle	Yes	sp	1	3	uniprot_sprot_2015-08-28_HUMAN	>sp|P19827|ITIH1_HUMAN Inter-alpha-trypsin inhibitor heavy chain H1 OS=Homo sapiens GN=ITIH1 PE=1 SV=3	39	71
P0C0S8;P20671;Q96KK5;Q99878;Q9BTM1	HIST1H2AG;HIST1H2AD;HIST1H2AH;HIST1H2AJ;H2AFJ	P0C0S8;P20671;Q96KK5;Q99878;Q9BTM1	H2A1_HUMAN;H2A1D_HUMAN;H2A1H_HUMAN;H2A1J_HUMAN;H2AJ_HUMAN	Histone H2A type 1;Histone H2A type 1-D;Histone H2A type 1-H;Histone H2A type 1-J;Histone H2A.J		TRUE	Tumor / Matched Normal	Tumor	Matched Normal	80	P0C0S8;P20671;Q96KK5;Q99878;Q9BTM1	263.87	164.874	-0.678464	0.678464	-37.517	0.62483	-0.399297	0.399297	-24.1772	0.758228	0	0.101343	0.0482745	79	0.239364	Homo sapiens	chromatin silencing,biological_process;chromatin silencing,biological_process;chromatin silencing,biological_process;chromatin silencing,biological_process;chromatin silencing,biological_process	DNA binding,protein binding,enzyme binding,protein heterodimerization activity;molecular_function,DNA binding,protein heterodimerization activity;molecular_function,DNA binding,protein heterodimerization activity;molecular_function,DNA binding,protein heterodimerization activity;molecular_function,DNA binding,protein heterodimerization activity	nucleosome,nuclear chromatin,nucleus,extracellular exosome;nucleosome,nuclear chromatin,nucleus,extracellular exosome;nucleosome,nuclear chromatin,extracellular exosome;nucleosome,nuclear chromatin,nucleus,extracellular exosome;nucleosome,nuclear chromatin,extracellular exosome	Yes	sp	1	2;2;3;3;1	uniprot_sprot_2015-08-28_HUMAN	>sp|P0C0S8|H2A1_HUMAN Histone H2A type 1 OS=Homo sapiens GN=HIST1H2AG PE=1 SV=2;>sp|P20671|H2A1D_HUMAN Histone H2A type 1-D OS=Homo sapiens GN=HIST1H2AD PE=1 SV=2;>sp|Q96KK5|H2A1H_HUMAN Histone H2A type 1-H OS=Homo sapiens GN=HIST1H2AH PE=1 SV=3;>sp|Q99878|H2A1J_HUMAN Histone H2A type 1-J OS=Homo sapiens GN=HIST1H2AJ PE=1 SV=3;>sp|Q9BTM1|H2AJ_HUMAN Histone H2A.J OS=Homo sapiens GN=H2AFJ PE=1 SV=1	3	6
P21283	ATP6V1C1	P21283	VATC1_HUMAN	V-type proton ATPase subunit C 1		TRUE	Tumor / Matched Normal	Tumor	Matched Normal	60	P21283	195.773	120.244	-0.703216	0.703216	-38.5798	0.614202	0.113358	0.113358	8.1743	1.08174	0	0.650291	0.222542	59	0.246683	Homo sapiens	insulin receptor signaling pathway,ATP hydrolysis coupled proton transport,proton transport,regulation of macroautophagy,transferrin transport,ion transmembrane transport,phagosome acidification	transporter activity,hydrogen-exporting ATPase activity, phosphorylative mechanism,proton-transporting ATPase activity, rotational mechanism	lysosomal membrane,cytosol,plasma membrane,proton-transporting two-sector ATPase complex,cytoplasmic vesicle,proton-transporting V-type ATPase, V1 domain,apical part of cell,extracellular exosome	Yes	sp	1	4	uniprot_sprot_2015-08-28_HUMAN	>sp|P21283|VATC1_HUMAN V-type proton ATPase subunit C 1 OS=Homo sapiens GN=ATP6V1C1 PE=1 SV=4	27	30
P21796	VDAC1	P21796	VDAC1_HUMAN	Voltage-dependent anion-selective channel protein 1		TRUE	Tumor / Matched Normal	Tumor	Matched Normal	420	P21796	4811.46	3292.84	-0.547142	0.547142	-31.5626	0.684374	0.0156441	0.0156441	1.09027	1.0109	0	0.879753	0.277817	419	0.103224	Homo sapiens	behavioral fear response,anion transport,mitochondrial calcium ion transport,apoptotic process,neuron-neuron synaptic transmission,learning,viral process,macroautophagy,epithelial cell differentiation,anion transmembrane transport,regulation of mitophagy,regulation of anion transmembrane transport,negative regulation of reactive oxygen species metabolic process	protein binding,voltage-gated anion channel activity,porin activity,protein kinase binding,protein complex binding,ion channel binding	nucleus,mitochondrion,mitochondrial outer membrane,mitochondrial inner membrane,plasma membrane,synaptic vesicle,membrane,mitochondrial nucleoid,myelin sheath,membrane raft,pore complex,extracellular exosome	Yes	sp	1	2	uniprot_sprot_2015-08-28_HUMAN	>sp|P21796|VDAC1_HUMAN Voltage-dependent anion-selective channel protein 1 OS=Homo sapiens GN=VDAC1 PE=1 SV=2	31	53
P21912	SDHB	P21912	SDHB_HUMAN	Succinate dehydrogenase [ubiquinone] iron-sulfur subunit, mitochondrial		TRUE	Tumor / Matched Normal	Tumor	Matched Normal	180	P21912	722.142	685.874	-0.0743386	0.0743386	-5.02226	0.949777	0.0368349	0.0368349	2.58607	1.02586	0	0.777391	0.253617	179	0.129729	Homo sapiens	tricarboxylic acid cycle,succinate metabolic process,aerobic respiration,respiratory electron transport chain	succinate dehydrogenase activity,protein binding,succinate dehydrogenase (ubiquinone) activity,electron carrier activity,metal ion binding,ubiquinone binding,2 iron, 2 sulfur cluster binding,3 iron, 4 sulfur cluster binding,4 iron, 4 sulfur cluster binding	nucleoplasm,mitochondrion,mitochondrial inner membrane,mitochondrial respiratory chain complex II, succinate dehydrogenase complex (ubiquinone),plasma membrane,mitochondrial membrane,respiratory chain complex II,extracellular exosome	Yes	sp	1	3	uniprot_sprot_2015-08-28_HUMAN	>sp|P21912|SDHB_HUMAN Succinate dehydrogenase [ubiquinone] iron-sulfur subunit, mitochondrial OS=Homo sapiens GN=SDHB PE=1 SV=3	18	26
P28482	MAPK1	P28482	MK01_HUMAN	Mitogen-activated protein kinase 1		TRUE	Tumor / Matched Normal	Tumor	Matched Normal	160	P28482	452.048	914.341	1.01626	1.01626	102.266	2.02266	0.227839	0.227839	17.1079	1.17108	0	0.184502	0.0800669	159	0.170411	Homo sapiens	MAPK cascade,activation of MAPK activity,MAPK import into nucleus,transcription, DNA-templated,protein phosphorylation,apoptotic process,chemotaxis,response to stress,cellular response to DNA damage stimulus,cell cycle,signal transduction,chemical synaptic transmission,axon guidance,positive regulation of cell proliferation,fibroblast growth factor receptor signaling pathway,response to toxic sub…	phosphotyrosine binding,DNA binding,protein serine/threonine kinase activity,MAP kinase activity,protein binding,ATP binding,transcription factor binding,RNA polymerase II carboxy-terminal domain kinase activity,kinase activity,phosphatase binding,mitogen-activated protein kinase kinase kinase binding,identical protein binding	nucleus,nucleoplasm,cytoplasm,mitochondrion,early endosome,late endosome,Golgi apparatus,microtubule organizing center,cytosol,cytoskeleton,caveola,focal adhesion,microtubule cytoskeleton,axon,pseudopodium,dendrite cytoplasm,perikaryon,protein complex,extracellular exosome,mitotic spindle	Yes	sp	1	3	uniprot_sprot_2015-08-28_HUMAN	>sp|P28482|MK01_HUMAN Mitogen-activated protein kinase 1 OS=Homo sapiens GN=MAPK1 PE=1 SV=3	25	42
P33176	KIF5B	P33176	KINH_HUMAN	Kinesin-1 heavy chain		TRUE	Tumor / Matched Normal	Tumor	Matched Normal	420	P33176	586.678	591.437	0.0116537	0.0116537	0.811047	1.00811	0.0288426	0.0288426	2.01933	1.02019	0	0.776813	0.253578	419	0.10156	Homo sapiens	microtubule-based movement,cytoplasm organization,axon guidance,cytoskeleton-dependent intracellular transport,positive regulation of vesicle fusion,positive regulation of synaptic transmission, GABAergic,stress granule disassembly,positive regulation of insulin secretion involved in cellular response to glucose stimulus,regulation of membrane potential,positive regulation of potassium ion transp…	microtubule motor activity,protein binding,ATP binding,microtubule binding,JUN kinase binding,ATP-dependent microtubule motor activity, plus-end-directed,cadherin binding involved in cell-cell adhesion	cytoplasm,microtubule organizing center,kinesin complex,microtubule,cell-cell adherens junction,membrane,endocytic vesicle,vesicle,ciliary rootlet,axonal growth cone,perinuclear region of cytoplasm		sp	1	1	uniprot_sprot_2015-08-28_HUMAN	>sp|P33176|KINH_HUMAN Kinesin-1 heavy chain OS=Homo sapiens GN=KIF5B PE=1 SV=1	140	283
P06899;P23527;P33778;Q16778	HIST1H2BJ;HIST1H2BO;HIST1H2BB;HIST2H2BE	P06899;P23527;P33778;Q16778	H2B1J_HUMAN;H2B1O_HUMAN;H2B1B_HUMAN;H2B2E_HUMAN	Histone H2B type 1-J;Histone H2B type 1-O;Histone H2B type 1-B;Histone H2B type 2-E		TRUE	Tumor / Matched Normal	Tumor	Matched Normal	260	P06899;P23527;P33778;Q16778	186947	148021	-0.33683	0.33683	-20.8221	0.791779	-0.227259	0.227259	-14.5744	0.854256	0	0.0609051	0.031216	259	0.120497	Homo sapiens	innate immune response in mucosa,nucleosome assembly,antibacterial humoral response,defense response to Gram-positive bacterium;nucleosome assembly;nucleosome assembly;innate immune response in mucosa,nucleosome assembly,antibacterial humoral response,defense response to Gram-positive bacterium	DNA binding,protein heterodimerization activity;DNA binding,protein heterodimerization activity;DNA binding,protein binding,protein heterodimerization activity;DNA binding,protein heterodimerization activity	nucleosome,nuclear nucleosome,extracellular space,nucleus,nucleoplasm,cytoplasm;nucleosome,nuclear nucleosome,nucleus,nucleoplasm,cytoplasm;nuclear chromosome, telomeric region,nucleosome,nuclear nucleosome,nucleus,nucleoplasm,cytoplasm;nucleosome,nuclear nucleosome,extracellular space,nucleus,nucleoplasm,cytoplasm,extracellular exosome	Yes	sp	1	3;3;2;3	uniprot_sprot_2015-08-28_HUMAN	>sp|P06899|H2B1J_HUMAN Histone H2B type 1-J OS=Homo sapiens GN=HIST1H2BJ PE=1 SV=3;>sp|P23527|H2B1O_HUMAN Histone H2B type 1-O OS=Homo sapiens GN=HIST1H2BO PE=1 SV=3;>sp|P33778|H2B1B_HUMAN Histone H2B type 1-B OS=Homo sapiens GN=HIST1H2BB PE=1 SV=2;>sp|Q16778|H2B2E_HUMAN Histone H2B type 2-E OS=Homo sapiens GN=HIST2H2BE PE=1 SV=3	5	14
P34897	SHMT2	P34897	GLYM_HUMAN	Serine hydroxymethyltransferase, mitochondrial		TRUE	Tumor / Matched Normal	Tumor	Matched Normal	420	P34897	636.953	1752.47	1.46013	1.46013	175.134	2.75134	1.50545	1.50545	183.914	2.83914	0	3.16777e-36	3.06774e-35	419	0.108485	Homo sapiens	glycine metabolic process,L-serine metabolic process,L-serine biosynthetic process,one-carbon metabolic process,positive regulation of cell proliferation,glycine biosynthetic process from serine,response to type I interferon,tetrahydrofolate interconversion,tetrahydrofolate metabolic process,folic acid metabolic process,protein tetramerization,protein homotetramerization,protein K63-linked deubiq…	chromatin binding,glycine hydroxymethyltransferase activity,L-allo-threonine aldolase activity,amino acid binding,pyridoxal phosphate binding,identical protein binding	nucleus,cytoplasm,mitochondrion,mitochondrial inner membrane,mitochondrial intermembrane space,mitochondrial matrix,microtubule cytoskeleton,mitochondrial nucleoid,extracellular exosome,BRISC complex	Yes	sp	1	3	uniprot_sprot_2015-08-28_HUMAN	>sp|P34897|GLYM_HUMAN Serine hydroxymethyltransferase, mitochondrial OS=Homo sapiens GN=SHMT2 PE=1 SV=3	41	77
P36578	RPL4	P36578	RL4_HUMAN	60S ribosomal protein L4		TRUE	Tumor / Matched Normal	Tumor	Matched Normal	440	P36578	1276.75	2938.18	1.20245	1.20245	130.13	2.3013	0.682182	0.682182	60.4565	1.60456	0	1.28398e-10	2.88113e-10	439	0.103443	Homo sapiens	nuclear-transcribed mRNA catabolic process, nonsense-mediated decay,rRNA processing,translation,translational initiation,SRP-dependent cotranslational protein targeting to membrane,viral transcription	RNA binding,structural constituent of ribosome,protein binding,poly(A) RNA binding	nucleus,nucleolus,cytoplasm,cytosol,focal adhesion,membrane,cytosolic large ribosomal subunit,intracellular ribonucleoprotein complex,extracellular exosome	Yes	sp	1	5	uniprot_sprot_2015-08-28_HUMAN	>sp|P36578|RL4_HUMAN 60S ribosomal protein L4 OS=Homo sapiens GN=RPL4 PE=1 SV=5	42	74
P36957	DLST	P36957	ODO2_HUMAN	Dihydrolipoyllysine-residue succinyltransferase component of 2-oxoglutarate dehydrogenase complex, mitochondrial		TRUE	Tumor / Matched Normal	Tumor	Matched Normal	120	P36957	305.328	372.362	0.286346	0.286346	21.9548	1.21955	0.335066	0.335066	26.1435	1.26144	0	0.0965245	0.0463721	119	0.199183	Homo sapiens	generation of precursor metabolites and energy,tricarboxylic acid cycle,lysine catabolic process,L-lysine catabolic process to acetyl-CoA via saccharopine,glyoxylate metabolic process	dihydrolipoyllysine-residue succinyltransferase activity	nucleus,mitochondrial matrix,membrane,myelin sheath,oxoglutarate dehydrogenase complex,extracellular exosome	Yes	sp	1	4	uniprot_sprot_2015-08-28_HUMAN	>sp|P36957|ODO2_HUMAN Dihydrolipoyllysine-residue succinyltransferase component of 2-oxoglutarate dehydrogenase complex, mitochondrial OS=Homo sapiens GN=DLST PE=1 SV=4	27	40
P38117	ETFB	P38117	ETFB_HUMAN	Electron transfer flavoprotein subunit beta		TRUE	Tumor / Matched Normal	Tumor	Matched Normal	220	P38117	529.693	714.611	0.432001	0.432001	34.9104	1.3491	0.859239	0.859239	81.4081	1.81408	0	4.48893e-09	8.78684e-09	219	0.140296	Homo sapiens	respiratory electron transport chain,fatty acid beta-oxidation using acyl-CoA dehydrogenase	protein binding,electron carrier activity	mitochondrion,mitochondrial matrix,mitochondrial electron transfer flavoprotein complex,intracellular membrane-bounded organelle,extracellular exosome	Yes	sp	1	3	uniprot_sprot_2015-08-28_HUMAN	>sp|P38117|ETFB_HUMAN Electron transfer flavoprotein subunit beta OS=Homo sapiens GN=ETFB PE=1 SV=3	28	45
P38919	EIF4A3	P38919	IF4A3_HUMAN	Eukaryotic initiation factor 4A-III		TRUE	Tumor / Matched Normal	Tumor	Matched Normal	240	P38919	260.85	497.747	0.932191	0.932191	90.8172	1.90817	0.401882	0.401882	32.123	1.32123	0	0.0012214	0.00100478	239	0.12253	Homo sapiens	nuclear-transcribed mRNA catabolic process, nonsense-mediated decay,nuclear-transcribed mRNA poly(A) tail shortening,mRNA splicing, via spliceosome,rRNA processing,termination of RNA polymerase II transcription,RNA export from nucleus,mRNA export from nucleus,associative learning,RNA splicing,RNA secondary structure unwinding,response to organic cyclic compound,selenocysteine metabolic process,ne…	mRNA binding,ATP-dependent RNA helicase activity,protein binding,ATP binding,poly(A) binding,selenocysteine insertion sequence binding,RNA stem-loop binding,ribonucleoprotein complex binding,poly(A) RNA binding	nucleoplasm,cytoplasm,cytosol,membrane,nuclear speck,dendrite,exon-exon junction complex,neuronal cell body,catalytic step 2 spliceosome		sp	1	4	uniprot_sprot_2015-08-28_HUMAN	>sp|P38919|IF4A3_HUMAN Eukaryotic initiation factor 4A-III OS=Homo sapiens GN=EIF4A3 PE=1 SV=4	33	56
P42224	STAT1	P42224	STAT1_HUMAN	Signal transducer and activator of transcription 1-alpha/beta		TRUE	Tumor / Matched Normal	Tumor	Matched Normal	480	P42224	766.354	1404.18	0.873645	0.873645	83.2286	1.83229	0.57756	0.57756	49.2324	1.49232	0	6.9607e-11	1.60096e-10	479	0.086467	Homo sapiens	negative regulation of transcription from RNA polymerase II promoter,negative regulation of endothelial cell proliferation,positive regulation of mesenchymal cell proliferation,negative regulation of mesenchymal to epithelial transition involved in metanephros morphogenesis,transcription, DNA-templated,apoptotic process,JAK-STAT cascade,response to nutrient,blood circulation,response to mechanica…	RNA polymerase II core promoter proximal region sequence-specific DNA binding,RNA polymerase II core promoter sequence-specific DNA binding,transcription factor activity, RNA polymerase II core promoter sequence-specific,double-stranded DNA binding,transcription factor activity, sequence-specific DNA binding,signal transducer activity,tumor necrosis factor receptor binding,protein binding,enzyme …	nuclear chromatin,nucleus,nucleoplasm,nucleolus,cytoplasm,cytosol,cell-cell adherens junction,axon,dendrite,perinuclear region of cytoplasm		sp	1	2	uniprot_sprot_2015-08-28_HUMAN	>sp|P42224|STAT1_HUMAN Signal transducer and activator of transcription 1-alpha/beta OS=Homo sapiens GN=STAT1 PE=1 SV=2	47	63
P42766	RPL35	P42766	RL35_HUMAN	60S ribosomal protein L35		TRUE	Tumor / Matched Normal	Tumor	Matched Normal	60	P42766	534.406	267.099	-1.00056	1.00056	-50.0194	0.499806	-0.609561	0.609561	-34.4604	0.655396	0	0.117104	0.0544758	59	0.380086	Homo sapiens	nuclear-transcribed mRNA catabolic process, nonsense-mediated decay,maturation of LSU-rRNA from tricistronic rRNA transcript (SSU-rRNA, 5.8S rRNA, LSU-rRNA),rRNA processing,translation,translational initiation,SRP-dependent cotranslational protein targeting to membrane,viral transcription	mRNA binding,structural constituent of ribosome,poly(A) RNA binding	nucleolus,cytoplasm,cytosol,membrane,cytosolic large ribosomal subunit		sp	1	2	uniprot_sprot_2015-08-28_HUMAN	>sp|P42766|RL35_HUMAN 60S ribosomal protein L35 OS=Homo sapiens GN=RPL35 PE=1 SV=2	8	10
P43243	MATR3	P43243	MATR3_HUMAN	Matrin-3		TRUE	Tumor / Matched Normal	Tumor	Matched Normal	260	P43243	376.754	478.923	0.346171	0.346171	27.1183	1.27118	0.118144	0.118144	8.53379	1.08534	0	0.357927	0.139138	259	0.128036	Homo sapiens	posttranscriptional regulation of gene expression	nucleotide binding,structural molecule activity,protein binding,zinc ion binding,poly(A) RNA binding	nuclear inner membrane,nucleoplasm,membrane,nuclear matrix		sp	1	2	uniprot_sprot_2015-08-28_HUMAN	>sp|P43243|MATR3_HUMAN Matrin-3 OS=Homo sapiens GN=MATR3 PE=1 SV=2	54	104
P51648	ALDH3A2	P51648	AL3A2_HUMAN	Fatty aldehyde dehydrogenase		TRUE	Tumor / Matched Normal	Tumor	Matched Normal	240	P51648	973.924	579.437	-0.749156	0.749156	-40.5049	0.594951	-0.388	0.388	-23.5812	0.764188	0	0.00685209	0.00459023	239	0.14195	Homo sapiens	fatty acid alpha-oxidation,cellular aldehyde metabolic process,central nervous system development,peripheral nervous system development,epidermis development,sphingolipid biosynthetic process,phytol metabolic process,oxidation-reduction process	3-chloroallyl aldehyde dehydrogenase activity,aldehyde dehydrogenase (NAD) activity,aldehyde dehydrogenase [NAD(P)+] activity,long-chain-alcohol oxidase activity	mitochondrial inner membrane,peroxisomal membrane,endoplasmic reticulum membrane,integral component of membrane,intracellular membrane-bounded organelle,extracellular exosome	Yes	sp	1	1	uniprot_sprot_2015-08-28_HUMAN	>sp|P51648|AL3A2_HUMAN Fatty aldehyde dehydrogenase OS=Homo sapiens GN=ALDH3A2 PE=1 SV=1	22	30
P49591	SARS	P49591	SYSC_HUMAN	Serine--tRNA ligase, cytoplasmic		TRUE	Tumor / Matched Normal	Tumor	Matched Normal	120	P49591	1919.33	900.457	-1.09188	1.09188	-53.0849	0.469151	0.68554	0.68554	60.8304	1.6083	0	0.00549392	0.00379555	119	0.241381	Homo sapiens	translation,tRNA aminoacylation for protein translation,seryl-tRNA aminoacylation,tRNA processing,selenocysteine metabolic process,selenocysteinyl-tRNA(Sec) biosynthetic process	RNA binding,serine-tRNA ligase activity,ATP binding,selenocysteine-tRNA ligase activity	cytoplasm,cytosol,extracellular exosome	Yes	sp	1	3	uniprot_sprot_2015-08-28_HUMAN	>sp|P49591|SYSC_HUMAN Serine--tRNA ligase, cytoplasmic OS=Homo sapiens GN=SARS PE=1 SV=3	41	63
P51659	HSD17B4	P51659	DHB4_HUMAN	Peroxisomal multifunctional enzyme type 2		TRUE	Tumor / Matched Normal	Tumor	Matched Normal	540	P51659	1692.15	957.043	-0.822199	0.822199	-43.4421	0.565579	-0.652701	0.652701	-36.3912	0.636088	0	1.10865e-15	4.13495e-15	539	0.0789178	Homo sapiens	very long-chain fatty acid metabolic process,osteoblast differentiation,fatty acid beta-oxidation,bile acid biosynthetic process,androgen metabolic process,estrogen metabolic process,fatty acid beta-oxidation using acyl-CoA oxidase,alpha-linolenic acid metabolic process,very long-chain fatty-acyl-CoA metabolic process,medium-chain fatty-acyl-CoA metabolic process,Sertoli cell development	3-hydroxyacyl-CoA dehydrogenase activity,receptor binding,long-chain-enoyl-CoA hydratase activity,isomerase activity,3alpha,7alpha,12alpha-trihydroxy-5beta-cholest-24-enoyl-CoA hydratase activity,protein homodimerization activity,17-beta-hydroxysteroid dehydrogenase (NAD+) activity	mitochondrion,peroxisome,peroxisomal membrane,peroxisomal matrix,membrane,intracellular membrane-bounded organelle		sp	1	3	uniprot_sprot_2015-08-28_HUMAN	>sp|P51659|DHB4_HUMAN Peroxisomal multifunctional enzyme type 2 OS=Homo sapiens GN=HSD17B4 PE=1 SV=3	51	84
P51812	RPS6KA3	P51812	KS6A3_HUMAN	Ribosomal protein S6 kinase alpha-3		TRUE	Tumor / Matched Normal	Tumor	Matched Normal	380	P51812	705.451	420.929	-0.74497	0.74497	-40.332	0.59668	0.0652028	0.0652028	4.6232	1.04623	0	0.464231	0.171065	379	0.0888798	Homo sapiens	skeletal system development,toll-like receptor signaling pathway,protein phosphorylation,apoptotic process,cell cycle,signal transduction,central nervous system development,positive regulation of cell growth,response to lipopolysaccharide,intracellular signal transduction,negative regulation of apoptotic process,negative regulation of cysteine-type endopeptidase activity involved in apoptotic pro…	magnesium ion binding,protein kinase activity,protein serine/threonine kinase activity,ATP binding,kinase activity,protein kinase binding,cysteine-type endopeptidase inhibitor activity involved in apoptotic process	nucleus,nucleoplasm,cytoplasm,cytosol		sp	1	1	uniprot_sprot_2015-08-28_HUMAN	>sp|P51812|KS6A3_HUMAN Ribosomal protein S6 kinase alpha-3 OS=Homo sapiens GN=RPS6KA3 PE=1 SV=1	45	68
P53618	COPB1	P53618	COPB_HUMAN	Coatomer subunit beta		TRUE	Tumor / Matched Normal	Tumor	Matched Normal	780	P53618	1020.24	1809.61	0.826771	0.826771	77.3711	1.77371	0.159521	0.159521	11.6916	1.11692	0	0.0140181	0.0086084	779	0.0647421	Homo sapiens	intracellular protein transport,ER to Golgi vesicle-mediated transport,retrograde vesicle-mediated transport, Golgi to ER,intra-Golgi vesicle-mediated transport,viral process	structural molecule activity,protein binding	Golgi membrane,cytoplasm,endoplasmic reticulum membrane,endoplasmic reticulum-Golgi intermediate compartment,Golgi apparatus,Golgi-associated vesicle,cytosol,plasma membrane,membrane,COPI vesicle coat,transport vesicle,intracellular membrane-bounded organelle		sp	1	3	uniprot_sprot_2015-08-28_HUMAN	>sp|P53618|COPB_HUMAN Coatomer subunit beta OS=Homo sapiens GN=COPB1 PE=1 SV=3	73	120
P53990	IST1	P53990	IST1_HUMAN	IST1 homolog		TRUE	Tumor / Matched Normal	Tumor	Matched Normal	60	P53990	67.2014	83.0833	0.306068	0.306068	23.6333	1.23633	-0.218811	0.218811	-14.0727	0.859273	0	0.323608	0.128605	59	0.217984	Homo sapiens	cytokinesis,protein localization,abscission,protein transport,viral release from host cell,multivesicular body assembly,establishment of protein localization,positive regulation of proteolysis,viral capsid secondary envelopment,positive regulation of collateral sprouting,cell division,cell-cell adhesion,ESCRT III complex disassembly	protein binding,protein domain specific binding,protein complex binding,MIT domain binding,cadherin binding involved in cell-cell adhesion	nuclear envelope,endoplasmic reticulum-Golgi intermediate compartment,centrosome,cytosol,cell-cell adherens junction,cytoplasmic, membrane-bounded vesicle,midbody,extracellular exosome,Flemming body	Yes	sp	1	1	uniprot_sprot_2015-08-28_HUMAN	>sp|P53990|IST1_HUMAN IST1 homolog OS=Homo sapiens GN=IST1 PE=1 SV=1	12	15
P55084	HADHB	P55084	ECHB_HUMAN	Trifunctional enzyme subunit beta, mitochondrial		TRUE	Tumor / Matched Normal	Tumor	Matched Normal	280	P55084	644.26	733.168	0.186502	0.186502	13.8001	1.138	0.126997	0.126997	9.20182	1.09202	0	0.315035	0.125469	279	0.125948	Homo sapiens	fatty acid beta-oxidation,cardiolipin acyl-chain remodeling	3-hydroxyacyl-CoA dehydrogenase activity,acetyl-CoA C-acyltransferase activity,enoyl-CoA hydratase activity,protein binding,long-chain-3-hydroxyacyl-CoA dehydrogenase activity,poly(A) RNA binding	mitochondrion,mitochondrial envelope,mitochondrial outer membrane,mitochondrial inner membrane,endoplasmic reticulum,mitochondrial nucleoid,extracellular exosome	Yes	sp	1	3	uniprot_sprot_2015-08-28_HUMAN	>sp|P55084|ECHB_HUMAN Trifunctional enzyme subunit beta, mitochondrial OS=Homo sapiens GN=HADHB PE=1 SV=3	41	75
P59665;P59666	DEFA1;DEFA3	P59665;P59666	DEF1_HUMAN;DEF3_HUMAN	Neutrophil defensin 1;Neutrophil defensin 3		TRUE	Tumor / Matched Normal	Tumor	Matched Normal	60	P59665;P59666	4255.56	2714.82	-0.64849	0.64849	-36.2052	0.637948	-0.994088	0.994088	-49.7947	0.502053	0	0.0503563	0.0265489	59	0.493435	Homo sapiens	innate immune response in mucosa,chemotaxis,immune response,antibacterial humoral response,intracellular estrogen receptor signaling pathway,killing of cells of other organism,innate immune response,defense response to Gram-positive bacterium,defense response to fungus,defense response to virus;innate immune response in mucosa,antibacterial humoral response,intracellular estrogen receptor signali…	;molecular_function	extracellular region,extracellular space,Golgi lumen,azurophil granule lumen,extracellular exosome,extracellular matrix;extracellular region,extracellular space,Golgi lumen,azurophil granule lumen,extracellular exosome	Yes	sp	1	1	uniprot_sprot_2015-08-28_HUMAN	>sp|P59665|DEF1_HUMAN Neutrophil defensin 1 OS=Homo sapiens GN=DEFA1 PE=1 SV=1;>sp|P59666|DEF3_HUMAN Neutrophil defensin 3 OS=Homo sapiens GN=DEFA3 PE=1 SV=1	3	4
P59998	ARPC4	P59998	ARPC4_HUMAN	Actin-related protein 2/3 complex subunit 4		TRUE	Tumor / Matched Normal	Tumor	Matched Normal	100	P59998	1348.83	1537.88	0.189238	0.189238	14.0162	1.14016	0.469436	0.469436	38.4568	1.38457	0	0.0015928	0.00125339	99	0.143855	Homo sapiens	actin filament polymerization,Arp2/3 complex-mediated actin nucleation,Fc-gamma receptor signaling pathway involved in phagocytosis,actin nucleation,ephrin receptor signaling pathway	structural constituent of cytoskeleton,protein binding,enzyme binding,protein binding, bridging,actin filament binding	cytosol,Arp2/3 protein complex,cell projection,extracellular exosome	Yes	sp	1	3	uniprot_sprot_2015-08-28_HUMAN	>sp|P59998|ARPC4_HUMAN Actin-related protein 2/3 complex subunit 4 OS=Homo sapiens GN=ARPC4 PE=1 SV=3	12	18
P61289	PSME3	P61289	PSME3_HUMAN	Proteasome activator complex subunit 3		TRUE	Tumor / Matched Normal	Tumor	Matched Normal	40	P61289	135.227	258.968	0.937392	0.937392	91.5064	1.91506	0.418641	0.418641	33.6668	1.33667	0	0.197034	0.0845744	39	0.314964	Homo sapiens	MAPK cascade,protein polyubiquitination,stimulatory C-type lectin receptor signaling pathway,antigen processing and presentation of exogenous peptide antigen via MHC class I, TAP-dependent,regulation of cellular amino acid metabolic process,apoptotic process,positive regulation of endopeptidase activity,anaphase-promoting complex-dependent catabolic process,tumor necrosis factor-mediated signalin…	p53 binding,protein binding,identical protein binding,endopeptidase activator activity,MDM2/MDM4 family protein binding	proteasome complex,nucleus,nucleoplasm,cytoplasm,cytosol,proteasome activator complex,membrane		sp	1	1	uniprot_sprot_2015-08-28_HUMAN	>sp|P61289|PSME3_HUMAN Proteasome activator complex subunit 3 OS=Homo sapiens GN=PSME3 PE=1 SV=1	23	41
P62244	RPS15A	P62244	RS15A_HUMAN	40S ribosomal protein S15a		TRUE	Tumor / Matched Normal	Tumor	Matched Normal	140	P62244	571.284	1042.21	0.867371	0.867371	82.4335	1.82434	0.80071	0.80071	74.1958	1.74196	0	8.70749e-06	1.05638e-05	139	0.17274	Homo sapiens	nuclear-transcribed mRNA catabolic process, nonsense-mediated decay,rRNA processing,translation,translational initiation,SRP-dependent cotranslational protein targeting to membrane,positive regulation of cell proliferation,response to virus,viral transcription,positive regulation of cell cycle	RNA binding,structural constituent of ribosome,protein binding,poly(A) RNA binding	nucleoplasm,cytoplasm,mitochondrion,cytosol,membrane,cytosolic small ribosomal subunit,extracellular matrix,extracellular exosome	Yes	sp	1	2	uniprot_sprot_2015-08-28_HUMAN	>sp|P62244|RS15A_HUMAN 40S ribosomal protein S15a OS=Homo sapiens GN=RPS15A PE=1 SV=2	12	18
P62277	RPS13	P62277	RS13_HUMAN	40S ribosomal protein S13		TRUE	Tumor / Matched Normal	Tumor	Matched Normal	180	P62277	323.07	1119.36	1.79275	1.79275	246.475	3.46475	1.32323	1.32323	150.226	2.50226	0	1.34556e-19	6.57301e-19	179	0.129149	Homo sapiens	nuclear-transcribed mRNA catabolic process, nonsense-mediated decay,rRNA processing,translation,translational initiation,SRP-dependent cotranslational protein targeting to membrane,viral transcription,negative regulation of RNA splicing	mRNA binding,structural constituent of ribosome,protein binding,poly(A) RNA binding,small ribosomal subunit rRNA binding,5.8S rRNA binding	nucleus,nucleoplasm,nucleolus,cytosol,ribosome,focal adhesion,membrane,cytosolic small ribosomal subunit,extracellular matrix,extracellular exosome	Yes	sp	1	2	uniprot_sprot_2015-08-28_HUMAN	>sp|P62277|RS13_HUMAN 40S ribosomal protein S13 OS=Homo sapiens GN=RPS13 PE=1 SV=2	14	22
P62333	PSMC6	P62333	PRS10_HUMAN	26S protease regulatory subunit 10B		TRUE	Tumor / Matched Normal	Tumor	Matched Normal	220	P62333	908.144	893.601	-0.0232911	0.0232911	-1.60145	0.983985	0.812065	0.812065	75.5723	1.75572	0	2.3886e-09	4.86224e-09	219	0.1301	Homo sapiens	MAPK cascade,protein polyubiquitination,stimulatory C-type lectin receptor signaling pathway,antigen processing and presentation of exogenous peptide antigen via MHC class I, TAP-dependent,ubiquitin-dependent protein catabolic process,regulation of cellular amino acid metabolic process,ER-associated ubiquitin-dependent protein catabolic process,anaphase-promoting complex-dependent catabolic proce…	protein binding,ATP binding,ATPase activity,TBP-class protein binding,protein binding, bridging,proteasome-activating ATPase activity	proteasome complex,nucleus,nucleoplasm,cytosol,proteasome regulatory particle, base subcomplex,membrane,proteasome accessory complex,nuclear proteasome complex,cytosolic proteasome complex,extracellular exosome	Yes	sp	1	1	uniprot_sprot_2015-08-28_HUMAN	>sp|P62333|PRS10_HUMAN 26S protease regulatory subunit 10B OS=Homo sapiens GN=PSMC6 PE=1 SV=1	28	44
P62753	RPS6	P62753	RS6_HUMAN	40S ribosomal protein S6		TRUE	Tumor / Matched Normal	Tumor	Matched Normal	260	P62753	1171.87	1654.11	0.497233	0.497233	41.1504	1.4115	0.777558	0.777558	71.4227	1.71423	0	5.89581e-09	1.14192e-08	259	0.128885	Homo sapiens	G1/S transition of mitotic cell cycle,nuclear-transcribed mRNA catabolic process, nonsense-mediated decay,placenta development,T cell proliferation involved in immune response,rRNA processing,translation,translational initiation,SRP-dependent cotranslational protein targeting to membrane,activation-induced cell death of T cells,mitotic nuclear division,mitotic cell cycle checkpoint,gastrulation,v…	structural constituent of ribosome,protein binding,protein kinase binding,poly(A) RNA binding	nucleus,nucleoplasm,nucleolus,cytoplasm,cytosol,polysome,small ribosomal subunit,membrane,cytosolic small ribosomal subunit,dendrite,intracellular ribonucleoprotein complex,cytoplasmic ribonucleoprotein granule,cell body,perinuclear region of cytoplasm		sp	1	1	uniprot_sprot_2015-08-28_HUMAN	>sp|P62753|RS6_HUMAN 40S ribosomal protein S6 OS=Homo sapiens GN=RPS6 PE=1 SV=1	18	39
P62937	PPIA	P62937	PPIA_HUMAN	Peptidyl-prolyl cis-trans isomerase A		TRUE	Tumor / Matched Normal	Tumor	Matched Normal	260	P62937	1239.78	2568.31	1.05074	1.05074	107.159	2.07159	1.0601	1.0601	108.507	2.08507	0	7.09823e-17	2.92405e-16	259	0.118235	Homo sapiens	protein peptidyl-prolyl isomerization,RNA-dependent DNA biosynthetic process,protein folding,viral life cycle,uncoating of virus,fusion of virus membrane with host plasma membrane,virion assembly,viral release from host cell,entry into host cell,lipid particle organization,regulation of viral genome replication,positive regulation of viral genome replication,positive regulation of protein secreti…	peptidyl-prolyl cis-trans isomerase activity,protein binding,peptide binding,poly(A) RNA binding,virion binding,unfolded protein binding	extracellular region,extracellular space,nucleus,cytosol,focal adhesion,membrane,extracellular exosome	Yes	sp	1	2	uniprot_sprot_2015-08-28_HUMAN	>sp|P62937|PPIA_HUMAN Peptidyl-prolyl cis-trans isomerase A OS=Homo sapiens GN=PPIA PE=1 SV=2	24	52
P63104	YWHAZ	P63104	1433Z_HUMAN	14-3-3 protein zeta/delta		TRUE	Tumor / Matched Normal	Tumor	Matched Normal	320	P63104	757.58	873.342	0.205147	0.205147	15.2804	1.1528	0.493478	0.493478	40.7835	1.40783	0	2.43453e-06	3.30187e-06	319	0.102633	Homo sapiens	protein targeting,signal transduction,platelet activation,negative regulation of apoptotic process,regulation of mRNA stability,establishment of Golgi localization,membrane organization,Golgi reassembly,cell-cell adhesion,positive regulation of protein insertion into mitochondrial membrane involved in apoptotic signaling pathway	protein binding,transcription factor binding,protein kinase binding,protein domain specific binding,ubiquitin protein ligase binding,poly(A) RNA binding,cadherin binding involved in cell-cell adhesion	extracellular space,nucleus,nucleoplasm,cytoplasm,mitochondrion,cytosol,cell-cell adherens junction,focal adhesion,cytoplasmic vesicle membrane,melanosome,extracellular exosome,blood microparticle	Yes	sp	1	1	uniprot_sprot_2015-08-28_HUMAN	>sp|P63104|1433Z_HUMAN 14-3-3 protein zeta/delta OS=Homo sapiens GN=YWHAZ PE=1 SV=1	22	53
P68871	HBB	P68871	HBB_HUMAN	Hemoglobin subunit beta		TRUE	Tumor / Matched Normal	Tumor	Matched Normal	480	P68871	29008.4	5269.89	-2.46063	2.46063	-81.8332	0.181668	-1.64562	1.64562	-68.039	0.31961	0	4.62352e-48	6.22483e-47	479	0.100555	Homo sapiens	receptor-mediated endocytosis,blood coagulation,regulation of blood pressure,positive regulation of cell death,oxygen transport,bicarbonate transport,nitric oxide transport,response to hydrogen peroxide,hydrogen peroxide catabolic process,positive regulation of nitric oxide biosynthetic process,regulation of blood vessel size,protein heterooligomerization,renal absorption,platelet aggregation,cel…	oxygen transporter activity,iron ion binding,protein binding,oxygen binding,heme binding,hemoglobin binding,peroxidase activity,haptoglobin binding	extracellular region,cytosol,hemoglobin complex,haptoglobin-hemoglobin complex,extracellular exosome,endocytic vesicle lumen,blood microparticle	Yes	sp	1	2	uniprot_sprot_2015-08-28_HUMAN	>sp|P68871|HBB_HUMAN Hemoglobin subunit beta OS=Homo sapiens GN=HBB PE=1 SV=2	30	71
P78347	GTF2I	P78347	GTF2I_HUMAN	General transcription factor II-I		TRUE	Tumor / Matched Normal	Tumor	Matched Normal	300	P78347	401.304	487.884	0.281842	0.281842	21.5746	1.21575	0.268969	0.268969	20.4946	1.20495	0	0.0238107	0.0137197	299	0.118199	Homo sapiens	regulation of transcription from RNA polymerase II promoter,transcription from RNA polymerase II promoter,transcription initiation from RNA polymerase II promoter,signal transduction,transition between slow and fast fiber,negative regulation of angiogenesis,negative regulation of cytosolic calcium ion concentration	RNA polymerase II transcription factor activity, sequence-specific DNA binding,DNA binding,transcription factor activity, sequence-specific DNA binding,protein binding,mitogen-activated protein kinase binding	nucleus,nucleoplasm,cytoplasm,membrane,cell projection,neuronal cell body		sp	1	2	uniprot_sprot_2015-08-28_HUMAN	>sp|P78347|GTF2I_HUMAN General transcription factor II-I OS=Homo sapiens GN=GTF2I PE=1 SV=2	57	85
Q02790	FKBP4	Q02790	FKBP4_HUMAN	Peptidyl-prolyl cis-trans isomerase FKBP4		TRUE	Tumor / Matched Normal	Tumor	Matched Normal	200	Q02790	1911.3	1453.81	-0.39471	0.39471	-23.9358	0.760642	0.0507266	0.0507266	3.57864	1.03579	0	0.763643	0.250335	199	0.168042	Homo sapiens	protein peptidyl-prolyl isomerization,protein folding,steroid hormone receptor complex assembly,copper ion transport,embryo implantation,negative regulation of neuron projection development,androgen receptor signaling pathway,prostate gland development,negative regulation of microtubule polymerization or depolymerization,negative regulation of microtubule polymerization,protein complex localizati…	peptidyl-prolyl cis-trans isomerase activity,protein binding,ATP binding,GTP binding,FK506 binding,protein binding, bridging,heat shock protein binding,copper-dependent protein binding,glucocorticoid receptor binding,poly(A) RNA binding,tau protein binding,phosphoprotein binding	nucleoplasm,cytoplasm,mitochondrion,endoplasmic reticulum membrane,cytosol,microtubule,neuronal cell body,protein complex,axonal growth cone,perinuclear region of cytoplasm,extracellular exosome	Yes	sp	1	3	uniprot_sprot_2015-08-28_HUMAN	>sp|Q02790|FKBP4_HUMAN Peptidyl-prolyl cis-trans isomerase FKBP4 OS=Homo sapiens GN=FKBP4 PE=1 SV=3	58	112
Q04828	AKR1C1	Q04828	AK1C1_HUMAN	Aldo-keto reductase family 1 member C1		TRUE	Tumor / Matched Normal	Tumor	Matched Normal	560	Q04828	717.888	7642.18	3.41215	3.41215	964.537	10.6454	0.759805	0.759805	69.3261	1.69326	0	2.83539e-10	6.26054e-10	559	0.118163	Homo sapiens	retinoid metabolic process,xenobiotic metabolic process,digestion,bile acid metabolic process,bile acid and bile salt transport,intestinal cholesterol absorption,epithelial cell differentiation,progesterone metabolic process,retinal metabolic process,cholesterol homeostasis,daunorubicin metabolic process,doxorubicin metabolic process,response to organophosphorus,protein homooligomerization,oxidat…	alditol:NADP+ 1-oxidoreductase activity,aldo-keto reductase (NADP) activity,protein binding,oxidoreductase activity, acting on NAD(P)H, quinone or similar compound as acceptor,phenanthrene 9,10-monooxygenase activity,carboxylic acid binding,bile acid binding,17-alpha,20-alpha-dihydroxypregn-4-en-3-one dehydrogenase activity,androsterone dehydrogenase (B-specific) activity,ketosteroid monooxygenas…	cytosol,extracellular exosome	Yes	sp	1	1	uniprot_sprot_2015-08-28_HUMAN	>sp|Q04828|AK1C1_HUMAN Aldo-keto reductase family 1 member C1 OS=Homo sapiens GN=AKR1C1 PE=1 SV=1	23	40
Q12907	LMAN2	Q12907	LMAN2_HUMAN	Vesicular integral-membrane protein VIP36		TRUE	Tumor / Matched Normal	Tumor	Matched Normal	220	Q12907	609.68	617.38	0.0181051	0.0181051	1.26286	1.01263	0.0297283	0.0297283	2.08199	1.02082	0	0.820818	0.264193	219	0.130799	Homo sapiens	ER to Golgi vesicle-mediated transport,retrograde vesicle-mediated transport, Golgi to ER,endoplasmic reticulum organization,Golgi organization,protein transport,positive regulation of phagocytosis	glycoprotein binding,mannose binding,carbohydrate binding,heat shock protein binding,metal ion binding	Golgi membrane,extracellular space,endoplasmic reticulum membrane,endoplasmic reticulum-Golgi intermediate compartment,Golgi apparatus,integral component of plasma membrane,cell surface,ER to Golgi transport vesicle,endoplasmic reticulum-Golgi intermediate compartment membrane,extracellular exosome	Yes	sp	1	1	uniprot_sprot_2015-08-28_HUMAN	>sp|Q12907|LMAN2_HUMAN Vesicular integral-membrane protein VIP36 OS=Homo sapiens GN=LMAN2 PE=1 SV=1	21	31
Q13404	UBE2V1	Q13404	UB2V1_HUMAN	Ubiquitin-conjugating enzyme E2 variant 1		TRUE	Tumor / Matched Normal	Tumor	Matched Normal	80	Q13404	1034.13	433.128	-1.25555	1.25555	-58.1167	0.418833	-0.959165	0.959165	-48.5646	0.514354	0	0.000642275	0.000572756	79	0.268134	Homo sapiens	protein polyubiquitination,stimulatory C-type lectin receptor signaling pathway,regulation of DNA repair,postreplication repair,regulation of transcription, DNA-templated,cell differentiation,Fc-epsilon receptor signaling pathway,positive regulation of I-kappaB kinase/NF-kappaB signaling,positive regulation of transcription, DNA-templated,T cell receptor signaling pathway,positive regulation of N…	protein binding,ubiquitin protein ligase binding,ubiquitin protein ligase activity	ubiquitin ligase complex,nucleus,cytoplasm,cytosol,ubiquitin conjugating enzyme complex,UBC13-UEV1A complex,protein complex,extracellular exosome	Yes	sp	1	2	uniprot_sprot_2015-08-28_HUMAN	>sp|Q13404|UB2V1_HUMAN Ubiquitin-conjugating enzyme E2 variant 1 OS=Homo sapiens GN=UBE2V1 PE=1 SV=2	10	16
Q13418	ILK	Q13418	ILK_HUMAN	Integrin-linked protein kinase		TRUE	Tumor / Matched Normal	Tumor	Matched Normal	320	Q13418	3244.98	1086.42	-1.57863	1.57863	-66.52	0.3348	-1.25557	1.25557	-58.1173	0.418827	0	4.97444e-36	4.65406e-35	319	0.087918	Homo sapiens	branching involved in ureteric bud morphogenesis,positive regulation of cell-matrix adhesion,outflow tract morphogenesis,protein phosphorylation,negative regulation of protein kinase activity,cell cycle arrest,cell-matrix adhesion,integrin-mediated signaling pathway,cell aging,cell proliferation,positive regulation of cell proliferation,negative regulation of cardiac muscle cell apoptotic process…	protein serine/threonine kinase activity,signal transducer activity,integrin binding,protein binding,ATP binding,SH3 domain binding,protein kinase binding	stress fiber,nucleoplasm,cytoplasm,cytosol,plasma membrane,cell-cell junction,focal adhesion,membrane,sarcomere,lamellipodium,cell junction,extracellular matrix,neuronal cell body,costamere,terminal bouton,dendritic shaft,protein complex	Yes	sp	1	2	uniprot_sprot_2015-08-28_HUMAN	>sp|Q13418|ILK_HUMAN Integrin-linked protein kinase OS=Homo sapiens GN=ILK PE=1 SV=2	21	36
Q14112	NID2	Q14112	NID2_HUMAN	Nidogen-2	ECM glycoproteins	TRUE	Tumor / Matched Normal	Tumor	Matched Normal	620	Q14112	5417.04	3997.52	-0.438401	0.438401	-26.2048	0.737952	-0.978061	0.978061	-49.2338	0.507662	0	1.04973e-30	8.27785e-30	619	0.0802954	Homo sapiens	cell adhesion,cell-matrix adhesion,extracellular matrix organization,basement membrane organization	calcium ion binding,protein binding,collagen binding	extracellular region,basement membrane,extracellular matrix,extracellular exosome	Yes	sp	1	3	uniprot_sprot_2015-08-28_HUMAN	>sp|Q14112|NID2_HUMAN Nidogen-2 OS=Homo sapiens GN=NID2 PE=1 SV=3	46	60
Q14914	PTGR1	Q14914	PTGR1_HUMAN	Prostaglandin reductase 1		TRUE	Tumor / Matched Normal	Tumor	Matched Normal	120	Q14914	802.251	423.473	-0.921785	0.921785	-47.2144	0.527856	0.191414	0.191414	14.1883	1.14188	0	0.354867	0.13824	119	0.205225	Homo sapiens	leukotriene metabolic process,prostaglandin metabolic process,oxidation-reduction process	zinc ion binding,2-alkenal reductase [NAD(P)] activity,13-prostaglandin reductase activity,15-oxoprostaglandin 13-oxidase activity	cytoplasm,extracellular exosome	Yes	sp	1	2	uniprot_sprot_2015-08-28_HUMAN	>sp|Q14914|PTGR1_HUMAN Prostaglandin reductase 1 OS=Homo sapiens GN=PTGR1 PE=1 SV=2	22	35
Q15393	SF3B3	Q15393	SF3B3_HUMAN	Splicing factor 3B subunit 3		TRUE	Tumor / Matched Normal	Tumor	Matched Normal	260	Q15393	796.958	1429.26	0.842697	0.842697	79.3399	1.7934	0.535864	0.535864	44.981	1.44981	0	0.000145228	0.000145958	259	0.138685	Homo sapiens	RNA splicing, via transesterification reactions,mRNA splicing, via spliceosome,mRNA processing,protein complex assembly,RNA splicing,negative regulation of protein catabolic process	RNA binding	nucleus,nucleoplasm,spliceosomal complex,U12-type spliceosomal complex,nucleolus,small nuclear ribonucleoprotein complex,catalytic step 2 spliceosome		sp	1	4	uniprot_sprot_2015-08-28_HUMAN	>sp|Q15393|SF3B3_HUMAN Splicing factor 3B subunit 3 OS=Homo sapiens GN=SF3B3 PE=1 SV=4	61	96
Q15582	TGFBI	Q15582	BGH3_HUMAN	Transforming growth factor-beta-induced protein ig-h3	ECM glycoproteins	TRUE	Tumor / Matched Normal	Tumor	Matched Normal	860	Q15582	25321.3	16645.6	-0.605212	0.605212	-34.2625	0.657375	-0.530463	0.530463	-30.7667	0.692333	0	6.81419e-18	2.96176e-17	859	0.0601742	Homo sapiens	angiogenesis,chondrocyte differentiation,cell adhesion,negative regulation of cell adhesion,visual perception,cell proliferation,extracellular matrix organization,cellular protein metabolic process,response to stimulus	integrin binding,protein binding,collagen binding,extracellular matrix binding	extracellular region,proteinaceous extracellular matrix,basement membrane,extracellular space,trans-Golgi network,plasma membrane,extracellular matrix,extracellular exosome	Yes	sp	1	1	uniprot_sprot_2015-08-28_HUMAN	>sp|Q15582|BGH3_HUMAN Transforming growth factor-beta-induced protein ig-h3 OS=Homo sapiens GN=TGFBI PE=1 SV=1	38	60
[truncated: 1,388 more rows]

## Sheet: Table S3B
Supplementary Table S3B: Significantly altered protein groups in Tumor vs Matched Normal of human lung squamous cell carcinoma ECM-enriched fractions
529 proteins groups are significantly altered (Q-value < 0.001 & absolute Log2(FC) > 0.58).
[truncated: 530 more rows]
